# Supplementary material for: Spatiotemporal organisation of protein processing in the kidney
Source: Nat Commun. 2022 Sep 29;13:5732. doi: 10.1038/s41467-022-33469-5 (PMC9522658; doi:10.1038/s41467-022-33469-5)
Supplement: Supplementary file 4 — Source Data [file 41467_2022_33469_MOESM4_ESM.xlsx]

## Sheet: Figure 1b
Lactoglobulin(1.5XAt532)	Frame	Nephron 1	Nephron 2	Nephron 3	Nephron 4		Lactoglobulin(4XAt532)	Frame	Nephron 1	Nephron 2	Nephron 3	Nephron 4		Lactoglobulin(6XAt532)	Frame	Nephron 1	Nephron 2	Nephron 3	Nephron 4
Baseline	1	1.915	1.904	1.567	1.603		Baseline	1	2.31	2.23	2.921	2.125		Baseline	1	2.456	2.322	1.976	1.935
Baseline	2	2.001	1.957	1.752	1.681		Baseline	2	2.231	2.051	2.627	1.731		Baseline	2	2.483	2.37	2.021	1.947
Baseline	3	1.973	1.95	1.704	1.621		Baseline	3	3.188	3.011	3.691	2.765		Baseline	3	2.448	2.344	2.206	1.949
Baseline	4	2.057	1.956	1.646	1.662		Baseline	4	2.707	2.567	3.204	2.268		Baseline	4	2.455	2.51	1.966	2.093
	5	2.882	3.474	2.915	2.406			5	4.794	5.338	4.398	5.462			5	3.451	3.628	3.675	3.632
	6	7.705	7.533	5.697	5.113			6	8.994	9.565	9.544	9.511			6	8.219	8.545	6.877	7.791
	7	10.851	10.247	7.372	7.297			7	9.837	10.771	12.736	10.753			7	9.673	10.436	7.701	9.093
	8	13.501	13.062	8.861	8.808			8	11.359	12.096	15.088	12.14			8	10.361	11.237	8.177	9.739
	9	15.762	14.571	9.964	10.349			9	12.056	12.671	16.882	12.771			9	11.248	11.599	8.481	10.296
	10	17.48	15.659	10.572	11.296			10	12.561	13.124	18.216	13.414			10	11.76	12.107	8.949	10.395
	11	19.067	17.195	11.4	12.343			11	12.495	13.533	19.407	14.163			11	12.182	12.288	9.138	10.671
	12	20.215	18.471	11.907	12.999			12	13.172	13.595	20.238	14.537			12	12.476	12.5	9.175	11.033
	13	21.765	19.821	12.082	13.817			13	13.394	14.406	21.1	14.81			13	12.846	12.488	9.738	10.701
	14	22.483	20.584	12.801	14.228			14	13.264	14.23	21.447	14.703			14	13.039	12.621	9.654	10.841
	15	23.108	20.546	13.165	14.455			15	13.341	14.026	21.749	14.77			15	13.197	12.721	9.599	10.804
	16	22.909	21.149	13.544	14.786			16	13.249	14.482	21.96	14.992			16	13.113	12.509	9.735	10.84
	17	23.315	21.328	13.521	15.404			17	13.281	14.276	22.397	15.041			17	13.45	13.215	9.842	10.921
	18	23.109	20.828	13.53	14.968			18	13.786	14.657	22.273	15.275			18	13.675	13.026	9.785	11.331
	19	24.5	22	13.731	15.501			19	14.211	15.348	23.443	15.92			19	14.099	13.37	10.193	11.397
	20	24.969	22.278	14.189	15.793			20	13.272	14.296	22.016	15.317			20	14.172	13.58	10.392	11.452
	21	25.011	22.462	14.231	16.148			21	13.758	15.007	22.607	15.206			21	14.078	13.521	10.323	11.67
	22	24.958	22.592	14.219	16.216			22	14.571	15.81	23.771	16.392			22	14.282	13.804	10.271	12.361
	23	25.399	23.178	14.77	16.04			23	14.483	15.992	24.213	17.233			23	15.36	14.538	11.109	13.179
	24	25.392	23.209	15.084	16.014			24	14.059	16.005	23.37	16.366			24	16.278	14.69	11.586	13.659
	25	25.348	22.534	14.602	16.526			25	15.236	17.127	24.548	18.039			25	17.414	16.372	12.227	14.736
	26	25.129	22.759	15.611	16.369			26	15.481	17.652	24.98	19.327			26	18.234	17.617	12.756	16.699
	27	25.018	23.077	16.145	16.068			27	15.551	17.995	25.575	19.929			27	20.302	18.555	13.959	18.217
	28	25.419	23.337	16.148	16.073			28	16.512	19.772	26.688	21.686			28	21.675	20.53	14.913	20.128
	29	25.03	23.225	16.462	15.859			29	17.46	20.736	27.155	22.895			29	23.73	22.741	16.498	22.161
	30	25.198	22.944	17.169	15.943			30	18.535	21.455	27.403	23.726			30	25.784	24.876	17.616	24.416
	31	25.279	22.657	17.441	16.014			31	18.801	22.769	27.755	25.627			31	28.028	26.563	19.287	26.638
	32	25.45	22.654	17.317	15.952			32	19.852	24.59	29.43	27.333			32	30.285	29.294	21.071	29.461
	33	25.605	22.799	18.115	16.084			33	20.379	25.326	29.344	28.032			33	32.542	30.905	22.416	31.462
	34	26.021	22.868	18.837	16.587			34	19.882	26.462	30.315	29.72			34	34.881	33.837	24.093	34.677
	35	26.288	23.474	19.097	15.981			35	20.928	27.467	30.885	30.996			35	37.034	36.407	26.518	37.03
	36	26.845	24.504	19.165	16.441			36	21.343	28.529	31.594	32			36	40.224	39.021	27.582	40.253
	37	26.185	23.526	19.119	15.934			37	22.412	30	32.957	33.588			37	43.647	41.583	29.647	43.859
	38	26.801	24.012	19.472	16.457			38	23.543	31.134	34.042	35.389			38	46.053	44.366	30.965	47.302
	39	25.931	23.533	19.837	16.147			39	25.254	32.426	35.473	37.154			39	49.279	46.716	33.812	49.887
	40	26.467	23.757	20.595	15.98			40	24.86	31.83	34.865	36.255			40	53.394	50.3	35.027	52.532
	41	27.08	24.114	20.647	16.515			41	26.984	34.176	36.798	39.271			41	58.253	52.797	37.321	55.185
	42	27.101	25.369	20.799	16.608			42	27.211	35.646	38.279	40.394			42	60.995	55.625	38.753	57.022
	43	26.936	24.817	20.679	16.352			43	29.556	37.154	40.125	42.691			43	65.192	58.453	40.829	61.383
	44	27.598	24.957	21.089	16.027			44	29.579	38.21	40.742	44.033			44	69.024	62.323	43.524	65.472
	45	27.699	24.937	20.972	16.444			45	31.041	40.137	41.908	45.071			45	72.101	64.341	44.13	67.507
	46	27.424	24.115	21.685	16.414			46	30.495	39.854	41.639	44.826			46	76.924	67.567	46.639	69.837
	47	28.137	24.141	22.197	16.648			47	31.368	40.835	42.624	46.307			47	80.298	71.934	48.314	74.417
	48	27.848	24.487	22.42	16.282			48	31.269	41.365	42.548	46.519			48	83.415	73.819	51.383	76.148
	49	27.986	25.559	22.757	16.838			49	33.189	41.4	44.534	48.502			49	87.06	77.681	52.954	78.51
	50	28.186	24.88	22.81	16.859			50	34.501	43.614	45.269	49.631			50	89.917	81.51	54.223	80.562
	51	27.362	24.353	22.757	16.661			51	34.196	43.45	45.553	49.917			51	92.624	83.793	57.491	82.242
	52	27.622	24.5	22.913	17.217			52	36.266	45.161	47.202	51.312			52	98.195	87.64	59.556	84.72
	53	28.226	25.332	23.087	16.574			53	36.017	45.838	47.878	51.225			53	98.885	90.019	60.804	87.336
	54	27.947	25.141	23.371	16.988			54	36.461	46.516	48.195	51.534			54	101.414	91.9	62.477	88.794
	55	28.485	25.965	23.591	17.039			55	38.045	47.748	50.199	52.943			55	104.612	95.207	65.171	91.329
	56	29.066	26.209	23.92	16.84			56	38.373	48.984	50.226	53.236			56	108.189	97.059	66.883	93.241
	57	29.259	26.537	23.261	17.5			57	37.976	49.463	51.468	53.473			57	111.094	100.382	67.686	93.956
	58	28.685	25.434	23.093	16.703			58	40.371	50.711	52.029	56.088			58	115.114	102.437	71.059	96.543
	59	28.888	24.884	23.92	17.098			59	40.4	52.332	53.027	57.173			59	115.975	105.053	72.389	99.173
	60	29.694	25.075	24.645	17.772			60	40.456	52.708	52.952	58.783			60	119.811	106.759	74.851	100.575
	61	28.664	24.798	24.521	17.184			61	41.216	52.971	54.735	58.931			61	121.019	111.804	76.223	101.549
	62	30.202	25.762	24.485	17.792			62	40.681	53.263	55.102	58.67			62	124.662	111.937	77.938	106.164
	63	29.553	26.878	24.533	16.921			63	41.758	53.867	54.963	59.797			63	126.451	115.85	79.316	107.587
	64	29.372	26.59	24.338	17.275			64	43.296	54.128	55.478	59.742			64	129.344	114.129	79.835	105.974
	65	29.914	26.594	25.17	17.472			65	43.415	55.22	55.866	59.431			65	129.167	119.143	83.06	110.282
	66	29.757	25.534	25.07	17.514			66	43.789	55.516	57.588	60.427			66	132.768	117.602	83.461	110.759
	67	30.007	25.641	25.088	17.269			67	46.323	59.67	60.641	64.013			67	134.083	121.12	83.604	112.185
	68	30.023	25.702	26.33	17.515			68	45.552	57.662	59.297	61.897			68	136.658	123.864	86.313	113.162
	69	30.544	25.908	25.386	17.766			69	46.118	59.597	60.374	63.207			69	138.353	124.126	87.882	114.01
	70	31.216	26.456	25.947	18.577			70	49.293	61.635	62.146	66.131			70	139.668	125.746	89.422	113.268
	71	30.056	25.401	25.484	18.177			71	49.837	60.898	62.133	64.909			71	141.912	128.688	91.178	115.224
	72	30.11	26.31	25.737	18.044			72	47.798	59.789	62.275	65.286			72	143.135	129.691	91.798	115.317
	73	30.433	25.712	25.389	18.464			73	49.526	61.736	63.483	67.24			73	144.514	130.233	94.488	116.38
	74	30.541	26.616	25.422	18.313			74	50.403	61.937	64.078	68.273			74	146.319	133.507	96.9	117.217
	75	30.067	26.229	25.552	18.188			75	50.397	61.842	65.479	68.436			75	146.385	135.217	97.425	117.79
	76	29.642	25.804	26.004	17.993			76	51.039	62.269	64.693	69.895			76	146.447	136.54	96.944	118.117
	77	30.005	26.587	26.009	18.567			77	50.956	62.475	65.262	68.901			77	147.33	136.552	98.007	118.43
	78	30.234	26.928	25.572	17.58			78	50.817	62.179	64.417	68.512			78	149.27	139.047	98.952	121.311
	79	30.049	26.446	25.469	18.163			79	51.892	63.245	65.827	70.333			79	150.264	141.402	100.009	121.597
	80	29.908	26.666	25.346	18.416			80	52.127	61.964	65.682	69.596			80	150.114	141.809	101.988	122.563
	81	30.174	25.571	25.906	18.585			81	51.939	63.444	66.989	70.08			81	151.648	142.371	102.353	122.686
	82	30.658	26.783	26.325	18.69			82	52.456	65.301	67.079	70.763			82	152.346	143.131	102.328	122.676
	83	30.124	27.199	25.718	18.272			83	51.214	62.119	64.61	68.287			83	155.435	144.895	103.704	123.802
	84	29.569	26.269	25.351	18.111			84	53.768	64.415	67.784	71.672			84	155.95	146.505	104.67	124.21
	85	29.527	26.461	25.54	18.22			85	53.537	65.304	67.742	71.04			85	156.149	148.578	105.605	125.462
	86	29.646	26.888	24.845	17.611			86	52.949	66.713	68.875	71.034			86	154.522	146.94	105.685	126.307
	87	29.629	25.749	25.22	18.015			87	54.024	67.164	68.694	72.217			87	156.461	149.08	105.716	126.245
	88	29.824	26.953	25.47	17.573			88	52.753	66.234	66.088	71.262			88	157.378	150.172	106.056	126.112
	89	29.431	26.483	25.193	17.692			89	53.28	65.955	67.593	72.459			89	154.783	148.068	106.847	124.506
	90	29.834	26.311	25.445	18.071			90	52.96	64.564	67.279	71.599			90	157.28	151.42	107.452	127.088
	91	29.479	24.607	25.373	17.342			91	53.83	63.28	66.269	70.592			91	161.174	152.672	109.018	131.508
	92	30.417	25.778	25.434	18.414			92	53.394	63.681	66.26	71.479			92	161.71	152.58	108.747	130.835
	93	29.604	24.794	25.121	17.824			93	54.675	66.412	67.395	72.613			93	162.117	153.324	108.415	131.081
	94	30.059	25.276	25.418	17.903			94	53.217	65.633	68.95	73.045			94	161.552	152.241	109.485	128.805
	95	29.255	24.225	25.396	17.699			95	54.085	66.884	67.988	73.439			95	160.311	149.849	109.66	125.793
	96	29.645	24.606	25.912	17.703			96	54.034	65.458	67.723	70.971			96	158.1	150.028	110.377	124.686
	97	29.678	25.776	26.161	18.101			97	56.013	68.502	70.702	73.649			97	158.927	150.15	114.706	126.149
	98	30.043	26.281	25.621	17.624			98	56.264	68.355	72.803	72.941			98	162.673	154.057	119.601	125.608
	99	30.653	26.82	26.056	17.588			99	57.314	71.606	74.264	74.286			99	161.459	149.758	121.746	126.402
	100	30.49	27.116	25.311	17.822			100	57.561	71.648	71.876	73.828			100	161.376	151.49	122.839	126.779
	101	31.178	28.684	26.705	17.532			101	57.391	71.388	70.045	75.27			101	160.447	151.975	124.585	123.754
	102	30.302	27.919	25.73	17.565			102	55.492	68.381	69.247	75.156			102	159.766	152.616	126.482	123.415
	103	30.42	26.424	26.112	18.105			103	55.877	71.303	71.364	75.506			103	158.38	151.967	130.73	126.126
	104	30.382	25.826	26.094	17.731			104	55.7	69.295	70.029	74.949			104	160	154.799	130.481	127.692
	105	30.654	26.263	26.389	18.148			105	55.852	69.983	69.893	74.689			105	159.789	151.645	128.822	124.682
	106	30.334	26.197	25.617	18.026			106	57.958	70.87	70.54	75.669			106	162.026	155.131	131.073	123.166
	107	30.702	26.519	25.869	18.08			107	56.441	67.604	70.272	75.03			107	163.111	153.952	132.711	123.065
	108	30.639	26.019	25.882	17.709			108	54.81	67.108	69.54	72.79			108	165.053	157.047	132.823	121.507
	109	30.652	27.104	26.301	18.019			109	56.96	68.305	69.115	73.255			109	164.212	159.043	134.736	121.817
	110	30.749	27.187	26.438	18.232			110	56.277	69.509	69.424	72.682			110	165.819	159.374	135.561	119.727
	111	30.511	26.751	26.473	18.084			111	58.42	71.42	72.579	74.168			111	168.328	166.897	139.578	122.532
	112	31.045	28.12	25.916	18.176			112	58.803	70.294	70.406	73.421			112	171.584	165.188	142.107	123.751
	113	30.791	27.133	26.165	17.972			113	58.447	69.566	70.383	74.41			113	172.767	166.822	143.821	126.336
	114	30.847	27.2	26.481	18.542			114	57.504	70.225	71.273	75.581			114	171.634	164.089	147.477	127.438
	115	30.636	26.885	26.569	18.314			115	56.435	69.429	70.785	76.116			115	166.966	163.738	145.955	125.822
	116	29.963	25.647	26.883	18.167			116	56.227	69.429	70.13	76.195			116	168.122	163.538	147.071	128.51
	117	29.978	25.363	26.445	18.422			117	56.442	67.025	70.414	74.943			117	168.946	166.441	148.484	128.984
	118	30.497	25.8	26.555	18.37			118	55.111	68.448	70.414	75.558			118	167.611	166.638	149.686	128.555
	119	30.144	27.447	26.408	18.416			119	55.405	67.653	69.07	74.8			119	167.148	163.509	148.474	131.292
	120	31.648	28.363	26.473	18.833			120	54.939	68.211	69.546	73.967			120	168.711	163.47	146.753	133.755
	121	30.546	28.333	26.319	18.525			121	55.619	68.337	69.363	74.235			121	167.585	161.628	147.456	132.055
	122	31.291	27.486	26.059	18.236			122	55.908	68.151	69.109	73.668			122	164.047	160.509	147.121	131.029
	123	30.769	27.218	26.565	18.036			123	56.042	67.772	71.117	75.627			123	161.092	158.514	146.001	130.731
	124	31.159	27.123	26.427	18.207			124	57.319	70.501	71.242	75.425			124	160.653	156.775	147.202	131.817

## Sheet: Figure1g-m
control	Lactoglobulin(4XAt532)																	Lactoglobulin(4XAt532)																				Lactoglobulin(4XAt532)
	Exp 1																	Exp 2																				Exp 3
		S1_01 Mean Int	S1_02 Mean Int	S1_03 Mean Int	S1_04 Mean Int	S1_All ROI Mean Int	S2_01 Mean Int	S2_02 Mean Int	S2_03 Mean Int	S2_04 Mean Int	S2_All ROI Mean Int		Time (min)	frame					S1_01 Mean Int	S1_02 Mean Int	S1_03 Mean Int	S1_04 Mean Int	S1_All ROI Mean Int	S2_01 Mean Int	S2_02 Mean Int	S2_03 Mean Int	S2_04 Mean Int	S2_All ROI Mean Int	distal_01 Mean Int	distal_02Mean Int	distal_All ROI Mean Int		Time (min)	frame					S1_01 Mean Int	S1_02 Mean Int	S1_03 Mean Int	S1_04 Mean Int	S1_All ROI Mean Int	S2_01 Mean Int	S2_02 Mean Int	S2_03 Mean Int	S2_04 Mean Int	S2_All ROI Mean Int	distal_01 Mean Int
	Baseline	2.31	2.23	2.921	2.125	0	3.706	3.601	3.519	3.754	0		-1.5	1				Baseline	3.042	2.687	2	2.72	0	3.024	2.935	3.06	2.745	0	1.52	1.717	0		-1.5	1				Baseline	1.569	1.975	1.855	1.859	0	2.814	2.87	3.255	2.987	0	2.757
	Baseline	2.231	2.051	2.627	1.731	0	3.319	3.331	3.206	3.413	0		-1	2				Baseline	3.336	2.784	2.177	2.845	0	3.248	3.02	3.15	2.706	0	1.41	1.682	0		-1	2				Baseline	1.55	2.155	2.065	2.124	0	3.014	2.839	3.56	3.438	0	3.08
	Baseline	3.188	3.011	3.691	2.765	0	4.674	4.665	4.585	4.871	0		-0.5	3				Baseline	2.83	2.382	1.724	2.519	0	2.936	2.752	2.746	2.459	0	1.117	1.51	0		-0.5	3				Baseline	1.125	1.618	1.481	1.676	0	2.372	2.18	2.808	2.816	0	2.352
	Baseline	2.707	2.567	3.204	2.268	0	3.941	3.91	4.01	4.293	0		0	4				Baseline	3.206	2.638	1.813	2.828	0	3.209	3.017	3.043	2.842	0	1.134	1.467	0		0	4				Baseline	1.367	1.638	1.556	1.743	0	2.574	2.496	2.931	2.779	0	2.622
		4.794	5.338	4.398	5.462	2.3963	4.238	3.748	3.716	4.002	0.0011		0.5	5					8.457	7.698	6.652	7.982	5.10155	4.251	4.19	3.55	3.277	0.8862	1.266	2.007	0.1919		0.5	5					2.146	2.085	2.173	2.659	0.55595	2.697	2.617	3.045	2.813	-0.0653	2.577
		8.994	9.565	9.544	9.511	6.8018	4.491	4.575	4.326	4.801	0.62335		1	6					13.669	11.558	11.014	15.031	10.2223	4.249	4.212	3.898	3.045	0.9202	1.659	1.808	0.2889		1	6					3.481	4.001	3.9	4.956	2.3747	3.235	3.366	3.539	3.352	0.5147	3.229
		9.837	10.771	12.736	10.753	8.42255	4.595	4.208	4.27	4.564	0.48435		1.5	7					16.623	13.667	13.279	18.134	12.83	4.868	4.98	4.7	3.667	1.62295	6.888	1.92	2.9594		1.5	7					3.556	4.431	4.039	5.263	2.61245	2.718	2.732	3.22	3.021	0.06445	2.219
		11.359	12.096	15.088	12.14	10.0691	5.026	4.36	4.416	4.481	0.64585		2	8					18.256	14.702	14.621	20.601	14.4493	4.501	4.931	5.105	3.618	1.60795	5.547	5.915	4.2864		2	8					3.429	4.49	4.14	5.228	2.61195	2.319	2.335	2.893	2.702	-0.29605	2.371
		12.056	12.671	16.882	12.771	10.9933	5.237	4.408	4.579	4.517	0.76035		2.5	9					18.894	15.158	14.747	22.168	15.146	4.132	4.872	4.899	3.231	1.3527	4.925	7.212	4.6239		2.5	9					4.199	5.312	4.79	6.354	3.45395	2.696	2.714	3.309	3.345	0.1577	2.925
		12.561	13.124	18.216	13.414	11.7271	5.287	4.311	4.429	4.308	0.65885		3	10					21.315	17.459	17.129	24.711	17.5578	4.824	5.71	5.863	3.664	2.08445	5.5	9.524	6.0674		3	10					4.105	5.538	4.925	6.266	3.4987	2.552	2.479	3.032	3.054	-0.07905	3.534
		12.495	13.533	19.407	14.163	12.2978	5.376	4.251	4.341	4.339	0.65185		3.5	11					21.875	17.821	17.783	26.054	18.2875	4.84	5.827	5.859	4.016	2.2047	5.951	9.158	6.1099		3.5	11					4.112	6.151	5.352	6.812	3.89695	2.68	2.711	3.139	3.024	0.0302	4.845
		13.172	13.595	20.238	14.537	12.7838	5.419	4.367	4.714	4.432	0.8081		4	12					22.127	17.921	17.653	26.257	18.3938	4.477	5.485	5.538	3.796	1.8932	6.317	8.382	5.9049		4	12					4.677	6.463	5.93	7.312	4.3857	3.018	3.063	3.505	3.3	0.3632	6.599
		13.394	14.406	21.1	14.81	13.3258	5.505	4.361	4.379	4.545	0.7726		4.5	13					22.913	18.224	18.662	27.753	19.2923	4.617	5.731	6.064	3.841	2.13245	6.486	8.757	6.1769		4.5	13					4.896	6.764	5.942	7.405	4.54195	2.876	2.898	3.625	3.182	0.28695	6.612
		13.264	14.23	21.447	14.703	13.3093	5.559	4.215	4.443	4.583	0.7751		5	14					22.457	18.615	18.461	28.401	19.3878	4.369	5.724	5.749	3.828	1.9867	6.689	9.04	6.4199		5	14					5.069	7.206	6.423	7.887	4.93645	3.202	3.136	3.735	3.385	0.5062	7.66
		13.341	14.026	21.749	14.77	13.3698	5.317	4.421	4.329	4.361	0.6821		5.5	15					22.572	17.888	18.548	28.352	19.2443	3.996	5.15	5.414	3.431	1.56695	6.185	8.493	5.8944		5.5	15					4.95	7.037	6.357	7.731	4.80895	3.108	3.04	3.647	3.277	0.4097	8.076
		13.249	14.482	21.96	14.992	13.5691	5.518	4.36	4.496	4.5	0.7936		6	16					23.372	19.055	19.116	29.273	20.1083	4.398	5.528	5.787	3.696	1.92145	6.999	10.534	7.3219		6	16					4.134	6.288	5.747	6.776	4.02645	2.384	2.375	2.948	2.638	-0.27205	7.142
		13.281	14.276	22.397	15.041	13.6471	5.617	4.406	4.507	4.736	0.8916		6.5	17					23.432	19.359	19.305	29.092	20.2013	4.402	5.66	5.796	3.93	2.0162	7.39	10.468	7.4844		6.5	17					3.793	5.793	5.026	6.294	3.5167	2.103	2.052	2.543	2.372	-0.5908	6.369
		13.786	14.657	22.273	15.275	13.896	5.708	4.394	4.537	4.709	0.9121		7	18					24.007	19.343	20.225	29.415	20.6518	4.798	6.015	6.082	4.134	2.32645	7.494	11.199	7.9019		7	18					4.077	5.965	5.442	6.794	3.8597	2.234	2.247	2.734	2.49	-0.43205	6.2
		14.211	15.348	23.443	15.92	14.6288	5.977	4.49	5.014	4.822	1.15085		7.5	19					23.881	19.622	19.831	29.237	20.547	4.659	5.911	6.088	4.179	2.27845	6.951	11.367	7.7144		7.5	19					4.818	6.851	6.233	7.792	4.7137	2.854	2.779	3.423	3.157	0.19495	7.293
		13.272	14.296	22.016	15.317	13.6235	5.241	3.624	3.808	3.833	0.2016		8	20					22.957	19.367	19.597	27.798	19.834	3.839	4.83	5.05	3.22	1.30395	6.371	9.711	6.5964		8	20					4.411	6.508	5.9	7.235	4.3037	2.62	2.636	3.047	2.816	-0.07855	6.588
		13.758	15.007	22.607	15.206	14.0428	5.22	3.895	4.207	3.881	0.37585		8.5	21					23.855	20.458	20.089	28.178	20.5493	4.304	5.321	5.486	3.683	1.7677	6.856	10.953	7.4599		8.5	21					5.16	7.066	6.654	8.204	5.0612	3.14	3.054	3.871	3.363	0.4987	7.422
		14.571	15.81	23.771	16.392	15.0343	5.888	4.448	4.492	4.58	0.9271		9	22					24.543	20.65	20.538	28.779	21.0318	4.245	5.482	5.485	3.777	1.81645	7.033	11.287	7.7154		9	22					5.026	6.878	6.284	7.594	4.7357	2.79	2.631	3.266	2.898	0.03795	6.912
		14.483	15.992	24.213	17.233	15.3786	5.553	4.499	4.559	4.51	0.85535		9.5	23					24.195	21.151	20.643	28.439	21.0113	3.982	5.17	5.149	3.478	1.51395	6.746	10.731	7.2939		9.5	23					4.788	6.49	6.159	7.46	4.51445	2.496	2.515	3.018	2.65	-0.18855	6.087
		14.059	16.005	23.37	16.366	14.8483	4.752	3.96	3.957	3.851	0.2051		10	24					24.429	22.383	21.584	28.72	21.6833	3.857	5.105	5.193	3.383	1.4537	7.017	10.553	7.3404		10	24					4.688	6.575	5.767	7.282	4.3682	2.34	2.301	2.766	2.422	-0.40105	5.31
		15.236	17.127	24.548	18.039	16.1358	5.57	4.343	4.557	4.688	0.8646		10.5	25					25.325	23.209	22.459	29.911	22.6303	4.227	5.507	5.597	3.786	1.84845	7.591	11.682	8.1919		10.5	25					4.816	6.317	5.586	7.523	4.3507	2.291	2.283	2.714	2.746	-0.3498	5.725
		15.481	17.652	24.98	19.327	16.7583	5.591	4.347	4.525	4.707	0.8676		11	26					26.224	25.08	23.931	31.177	24.0073	4.453	5.736	5.895	4.063	2.10595	8.153	11.627	8.4454		11	26					5.504	7.307	6.559	8.537	5.26695	2.811	2.708	3.279	3.044	0.1022	6.405
		15.551	17.995	25.575	19.929	17.1608	5.541	4.3	4.277	4.686	0.7761		11.5	27					25.808	26.169	24.658	30.295	24.1368	3.804	5.34	5.289	3.412	1.53045	7.792	10.822	7.8624		11.5	27					5.754	7.069	6.378	8.522	5.22095	2.718	2.564	3.292	2.933	0.01845	6.452
		16.512	19.772	26.688	21.686	18.5628	5.883	4.679	4.881	4.919	1.1656		12	28					27.3	27.796	25.755	33.127	25.8988	4.256	5.786	5.842	4.131	2.07295	8.496	12.55	9.0784		12	28					6.424	7.765	7.061	9.268	5.9197	2.831	2.791	3.393	3.025	0.1517	6.81
		17.46	20.736	27.155	22.895	19.4598	6.055	4.773	4.726	4.872	1.1816		12.5	29					27.535	29.829	27.735	33.523	27.0598	4.62	5.884	5.886	4.105	2.19295	9.206	11.934	9.1254		12.5	29					6.494	7.299	6.682	9.022	5.66445	2.663	2.682	3.232	2.862	0.00145	6.475
		18.535	21.455	27.403	23.726	20.178	5.814	4.7	4.837	4.898	1.13735		13	30					28.069	30.051	27.9	33.841	27.3695	3.728	4.986	4.898	3.273	1.29045	8.428	10.467	8.0029		13	30					7.452	8.115	7.028	9.733	6.3722	2.798	2.795	3.468	2.874	0.12545	7.246
		18.801	22.769	27.755	25.627	21.1363	5.844	4.808	4.7	5.04	1.1731		13.5	31					27.899	32.133	28.767	34.355	28.1928	3.614	4.942	4.849	3.251	1.2332	8.797	10.868	8.3879		13.5	31					8.419	9.492	8.153	11.187	7.60295	3.605	3.383	4.159	3.785	0.8747	7.55
		19.852	24.59	29.43	27.333	22.6995	6.062	4.901	4.883	5.455	1.40035		14	32					30.012	35.143	30.48	36.836	30.5221	4.008	5.243	5.204	3.601	1.5832	9.923	11.24	9.1369		14	32					9.136	9.665	8.515	11.561	8.00945	3.508	3.63	4.108	3.929	0.93545	7.269
		20.379	25.326	29.344	28.032	23.1685	5.476	4.402	4.332	4.829	0.83485		14.5	33					31.791	37.235	33.596	39.637	32.969	4.839	6.365	6.113	4.465	2.5147	10.688	13.546	10.6724		14.5	33					8.657	9.266	7.596	11.324	7.50095	3.078	2.834	3.627	3.215	0.3302	6.037
		19.882	26.462	30.315	29.72	23.9931	5.383	4.25	4.061	4.807	0.70035		15	34					32.932	38.486	34.14	40.226	33.8503	4.309	5.674	5.882	4.093	2.0587	10.445	12.436	9.9959		15	34					9.036	9.282	7.921	11.461	7.7152	2.939	2.754	3.484	3.059	0.2007	6.395
		20.928	27.467	30.885	30.996	24.9673	5.461	4.642	4.607	5.134	1.0361		15.5	35					34.014	41.879	35.452	40.494	35.364	4.413	5.686	5.471	3.837	1.92095	11.281	12.478	10.4349		15.5	35					9.755	9.8	8.142	12.308	8.29145	3.014	3.083	3.538	3.204	0.35145	6.822
		21.343	28.529	31.594	32	25.7648	5.299	4.364	4.195	4.89	0.7621		16	36					34.023	42.704	34.884	42.041	35.8173	3.733	4.827	4.827	3.16	1.20595	10.531	11.204	9.4229		16	36					10.226	9.942	8.158	12.761	8.56195	3.058	2.936	3.652	3.319	0.38295	6.691
		22.412	30	32.957	33.588	27.1375	5.53	4.334	4.362	4.854	0.8451		16.5	37					36.066	46.665	37.558	44.669	38.6438	4.636	5.783	5.714	3.969	2.0947	11.732	11.732	10.2874		16.5	37					11.167	9.968	8.854	13.465	9.1537	3.125	2.973	3.709	3.348	0.43045	7.054
		23.543	31.134	34.042	35.389	28.4253	5.553	4.451	4.556	4.92	0.9451		17	38					37.511	49.856	39.277	45.119	40.3451	4.671	6.125	5.791	4.143	2.2517	11.55	12.533	10.5969		17	38					12.031	10.881	9.186	14.268	9.8817	3.49	3.604	3.96	3.691	0.82795	6.923
		25.254	32.426	35.473	37.154	29.9751	5.88	4.807	4.737	5.115	1.20985		17.5	39					38.642	52.03	40.218	47.179	41.9215	4.411	5.967	5.457	3.794	1.97645	11.905	11.697	10.3564		17.5	39					12.072	11.333	9.036	14.467	10.0172	3.365	3.33	3.932	3.445	0.6597	7.092
		24.86	31.83	34.865	36.255	29.3508	4.78	4.112	3.942	4.268	0.3506		18	40					41.096	55.246	44.554	51.409	45.4806	5.389	6.65	6.234	4.593	2.7857	13.56	11.097	10.8839		18	40					12.58	11.144	9.565	14.995	10.3612	3.33	3.333	3.998	3.609	0.7092	7.394
		26.984	34.176	36.798	39.271	31.7055	5.714	4.696	4.549	5.134	1.09835		18.5	41					40.272	56.082	43.778	50.974	45.1808	4.134	5.23	4.883	3.431	1.4887	11.017	10.779	9.4534		18.5	41					13.738	12.41	10.2	15.649	11.2895	3.572	3.535	4.111	3.687	0.86795	7.506
		27.211	35.646	38.279	40.394	32.7808	5.506	4.667	4.713	5.112	1.0746		19	42					43.002	56.157	46.052	55.27	47.5245	4.751	6.076	5.816	4.066	2.24645	11.953	12.401	10.7324		19	42					12.967	11.317	9.279	14.679	10.3507	2.931	2.803	3.292	3.057	0.16245	6.335
		29.556	37.154	40.125	42.691	34.7798	6.24	5.423	5.208	6.295	1.8666		19.5	43					45.052	57.121	47.005	56.805	48.9001	4.641	6.049	5.651	4.235	2.2132	13.537	13.241	11.9444		19.5	43					13.543	11.753	9.761	15.792	11.0025	3.053	2.888	3.487	3.277	0.31795	6.5
		29.579	38.21	40.742	44.033	35.5393	6.121	5.349	4.941	6.249	1.7401		20	44					46.986	57.596	46.481	59.941	50.1553	4.493	5.822	5.321	3.744	1.9142	11.745	13.693	11.2744		20	44					14.263	12.495	10.463	16.353	11.6837	3.458	3.34	3.829	3.411	0.6512	6.876
		31.041	40.137	41.908	45.071	36.9375	6.333	5.642	5.535	6.536	2.0866		20.5	45					47.951	58.656	47.852	60.682	51.1896	4.12	5.435	4.926	3.462	1.55495	12.978	12.23	11.1594		20.5	45					15.269	13.289	11.148	17.439	12.5765	3.669	3.612	4.31	3.574	0.93295	7.967
		30.495	39.854	41.639	44.826	36.6018	5.27	4.736	4.552	5.267	1.03135		21	46					49.988	62.673	48.636	60.838	52.938	4.367	5.645	5.29	3.722	1.8252	14.44	13.393	12.4719		21	46					14.871	12.922	10.665	17.345	12.2409	3.266	3.082	3.781	3.123	0.4547	7.034
		31.368	40.835	42.624	46.307	37.6818	5.988	5.067	4.931	5.555	1.46035		21.5	47					50.697	62.929	50.524	62.674	54.1103	4.055	5.44	4.946	3.525	1.5607	14.004	13.036	12.0754		21.5	47					16.292	13.193	11.553	18.373	13.143	3.696	3.688	4.21	3.505	0.91645	7.689
		31.269	41.365	42.548	46.519	37.8235	5.819	4.817	4.742	5.539	1.30435		22	48					53.17	65.643	53.173	66.172	56.9438	4.785	6.061	5.681	4.115	2.2297	16.785	13.455	13.6754		22	48					14.457	11.999	10.057	16.297	11.4927	2.663	2.574	3.078	2.727	-0.0978	6.16
		33.189	41.4	44.534	48.502	39.3045	5.878	5.125	4.815	5.567	1.42135		22.5	49					53.751	63.614	53.395	64.879	56.3141	4.175	5.546	5.122	3.563	1.6707	15.358	13.602	13.0354		22.5	49					16.219	13.498	11.28	18.042	13.05	3.167	3.05	3.784	3.249	0.4542	7.668
		34.501	43.614	45.269	49.631	40.652	5.793	5.169	4.964	5.658	1.4711		23	50					57.209	66.388	55.251	69.268	59.4333	5.338	6.754	6.129	4.511	2.7522	18.344	15.362	15.4084		23	50					15.483	13.169	10.796	17.607	12.554	2.801	2.827	3.463	2.635	0.0732	7.01
		34.196	43.45	45.553	49.917	40.6773	5.852	5.105	4.853	5.73	1.4601		23.5	51					58.897	67.238	56.217	67.556	59.8813	4.824	6.275	5.908	4.081	2.3412	17.708	15.281	15.0499		23.5	51					16.679	13.754	11.827	18.464	13.4712	3.353	3.076	3.782	3.298	0.51895	7.221
		36.266	45.161	47.202	51.312	42.3835	6.328	5.539	5.141	6.075	1.84585		24	52					61.765	69.519	59.799	71.839	63.1348	5.615	7.168	6.473	4.842	3.0937	17.841	15.016	14.9839		24	52					15.781	13.025	11.081	18.078	12.7815	2.776	2.871	3.39	2.906	0.12745	6.801
		36.017	45.838	47.878	51.225	42.6378	5.812	5.196	4.694	5.723	1.43135		24.5	53					60.119	68.159	58.051	69.938	61.471	4.593	5.86	5.459	3.916	2.0262	17.388	14.652	14.5754		24.5	53					16.985	13.88	12.088	19.075	13.7972	3.19	3.015	3.919	3.216	0.4767	7.261
		36.461	46.516	48.195	51.534	43.0748	6.032	5.373	5.051	5.92	1.6691		25	54					62.29	69.584	60.051	72.771	63.5783	4.912	6.295	5.832	4.482	2.44945	17.629	15.83	15.2849		25	54					15.657	13.097	11.318	18.145	12.8445	2.552	2.419	3.229	2.581	-0.16305	6.246
		38.045	47.748	50.199	52.943	44.632	6.148	5.457	5.306	6.121	1.8331		25.5	55					63.958	72.278	61.431	75.631	65.7288	5.17	6.596	6.053	4.487	2.6457	18.725	15.727	15.7814		25.5	55					16.273	13.667	11.4	18.1	13.1502	2.51	2.393	3.136	2.525	-0.2173	6.033
		38.373	48.984	50.226	53.236	45.103	6.451	5.853	5.426	6.209	2.05985		26	56					63.135	71.652	59.366	73.451	64.3053	3.886	5.122	4.641	3.122	1.26195	17.479	13.816	14.2029		26	56					16.99	13.989	12.195	19.174	13.8772	2.933	2.854	3.582	3.065	0.2502	6.744
		37.976	49.463	51.468	53.473	45.4933	6.101	5.478	5.138	5.878	1.72385		26.5	57					66.726	77.351	63.584	78.348	68.9066	5.327	6.564	6.002	4.349	2.6297	19.622	15.093	15.9129		26.5	57					17.535	14.723	13.33	20.411	14.7899	3.317	3.049	4.067	3.35	0.58745	7.275
		40.371	50.711	52.029	56.088	47.198	6.659	5.907	5.391	6.531	2.1971		27	58					68.153	78.309	65.783	79.396	70.3146	5.296	6.582	5.93	4.52	2.6512	19.015	14.939	15.5324		27	58					16.342	13.501	11.642	18.658	13.326	2.581	2.487	3.17	2.56	-0.1588	6.007
		40.4	52.332	53.027	57.173	48.1313	6.012	5.31	5.405	6.155	1.7956		27.5	59					70.907	78.046	64.831	77.117	70.1296	5.412	6.799	6.046	4.366	2.72495	19.507	15.944	16.2809		27.5	59					17.056	13.966	11.854	19.055	13.7729	2.58	2.472	3.272	2.207	-0.22555	6.422
		40.456	52.708	52.952	58.783	48.623	6.07	5.726	5.413	6.466	1.99385		28	60					71.394	74.914	62.364	79.653	69.4856	4.584	5.941	5.493	3.821	2.02895	18.317	15.14	15.2839		28	60					18.488	15.512	13.606	20.751	15.3795	3.259	3.32	4.192	3.341	0.6697	7.668
		41.216	52.971	54.735	58.931	49.3616	6.8	5.957	5.677	6.663	2.34935		28.5	61					71.347	74.14	65.622	79.815	70.1353	4.506	5.97	5.621	3.764	2.03445	19.15	15.376	15.8184		28.5	61					19.16	15.6	13.535	20.476	15.483	3.078	3.006	4.024	2.98	0.4137	6.839
		40.681	53.263	55.102	58.67	49.3273	6.159	5.422	5.143	6.011	1.75885		29	62					75.89	78.529	65.866	82.006	72.977	6	7.648	6.805	5.003	3.4332	21.175	17.485	17.8854		29	62					19.859	16.198	13.842	21.073	16.0332	3.464	3.316	4.388	3.515	0.81245	7.814
		41.758	53.867	54.963	59.797	49.9945	6.657	5.741	5.469	6.252	2.10485		29.5	63					76.774	79.638	67.158	82.587	73.9436	5.88	7.459	6.746	5.135	3.3742	21.381	18.565	18.5284		29.5	63					19.541	15.717	13.897	21.382	15.9245	3.105	3.088	4.27	3.003	0.5082	7.9
		43.296	54.128	55.478	59.742	50.5593	6.291	5.521	5.245	5.917	1.8186		30	64					74.048	80.231	65.945	80.661	72.6256	4.137	5.311	4.932	3.26	1.4792	18.874	14.284	15.1344		30	64					19.105	15.225	12.667	20.172	15.0824	2.78	2.658	3.57	2.701	0.06895	7.148
		43.415	55.22	55.866	59.431	50.8813	6.13	5.523	5.049	6.122	1.7811		30.5	65					77.486	81.426	67.007	84.548	75.0211	5.414	6.816	5.968	4.372	2.7117	20.647	17.495	17.6264		30.5	65					19.548	15.981	13.666	20.925	15.8202	3.229	2.967	3.926	3.005	0.42345	7.165
		43.789	55.516	57.588	60.427	51.7283	6.046	5.335	5.011	6.014	1.6766		31	66					77.828	80.949	67.618	84.374	75.0966	5.051	6.386	5.676	4.166	2.38895	21.406	17.611	18.0639		31	66					20.175	16.683	14.629	21.865	16.6282	3.571	3.515	4.633	3.558	0.96095	8.581
		46.323	59.67	60.641	64.013	55.06	7.223	6.686	6.276	7.504	2.99735		31.5	67					79.39	83.384	68.434	85.244	76.5173	5.25	6.738	6.201	4.375	2.7102	21.375	17.168	17.8269		31.5	67					21.365	17.372	15.039	22.707	17.4109	4.176	3.766	4.921	4.025	1.3637	9.222
		45.552	57.662	59.297	61.897	53.5003	6.288	6.428	5.409	6.968	2.34835		32	68					81.799	83.045	68.833	87.166	77.615	5.555	6.931	5.97	4.5	2.8082	21.461	18.316	18.4439		32	68					20.106	16.215	14.321	21.197	16.2499	3.125	3.061	4.195	3.349	0.5742	7.566
		46.118	59.597	60.374	63.207	54.7223	6.551	6.014	5.463	7.321	2.41235		32.5	69					81.347	81.587	69.812	88.859	77.8055	5.551	6.875	5.968	4.416	2.7717	21.879	18.815	18.9024		32.5	69					19.723	15.788	13.776	20.465	15.7282	2.968	2.889	3.882	2.783	0.2722	7.533
		49.293	61.635	62.146	66.131	57.1996	7.459	7.123	6.685	8.23	3.44935		33	70					83.462	82.357	72.489	90.307	79.5581	5.939	7.224	6.451	4.797	3.17195	23.928	18.579	19.8089		33	70					21.713	17.699	15.165	22.328	17.5164	3.752	3.607	5.054	3.513	1.1232	8.885
		49.837	60.898	62.133	64.909	56.8426	6.99	6.829	6.482	8.112	3.17835		33.5	71					82.626	83.346	70.216	90.469	79.0686	5.442	7.042	6.305	4.403	2.8672	22.09	17.372	18.2864		33.5	71					21.575	16.911	15.115	21.705	17.1167	3.445	3.257	4.452	3.361	0.77045	8.05
		47.798	59.789	62.275	65.286	56.1853	6.063	6.128	5.407	7.149	2.26185		34	72					86.503	87.723	74.934	94.065	83.2106	6.742	8.441	7.127	5.497	4.02095	24.725	18.651	20.2434		34	72					21.258	16.342	14.644	21.397	16.7004	3.047	2.914	4.092	3.121	0.4352	7.714
		49.526	61.736	63.483	67.24	57.8946	6.855	6.696	6.392	7.952	3.04885		34.5	73					86.033	87.919	75.423	91.824	82.7041	6.475	7.752	6.861	5.151	3.62895	24.972	17.693	19.8879		34.5	73					21.618	17.443	15.6	22.625	17.6117	3.688	3.511	4.768	3.539	1.0182	8.589
		50.403	61.937	64.078	68.273	58.571	6.886	6.474	6.185	7.589	2.8586		35	74					86.954	87.524	75.634	93.028	83.1893	6.388	7.728	6.852	5.112	3.5892	25.476	18.53	20.5584		35	74					23.369	18.868	17.06	23.902	19.0899	4.292	4.084	5.449	4.329	1.6802	9.489
		50.397	61.842	65.479	68.436	58.9368	6.539	6.049	5.662	7.16	2.4276		35.5	75					90.34	87.926	76.466	93.131	84.3701	6.886	8.334	7.313	5.586	4.09895	25.865	19.273	21.1244		35.5	75					23.237	18.488	16.755	23.536	18.7942	4.276	3.956	5.511	4.1	1.60245	9.224
		51.039	62.269	64.693	69.895	59.3723	6.407	6.611	5.804	7.64	2.6906		36	76					90.134	90.642	75.702	93.851	84.9866	6.166	7.408	6.397	4.868	3.27895	23.896	18.831	19.9189		36	76					23.186	18.413	16.72	23.463	18.7357	4.465	4.049	5.489	4.226	1.69895	9.485
		50.956	62.475	65.262	68.901	59.2968	6.465	6.758	6.033	7.862	2.8546		36.5	77					90.209	87.045	77.03	94.963	84.7161	6.465	7.809	6.76	5.19	3.6252	25.081	20.543	21.3674		36.5	77					22.974	18.411	16.647	23.667	18.715	4.205	3.803	5.438	3.984	1.4992	10.214
		50.817	62.179	64.417	68.512	58.8796	6.522	6.364	5.959	7.506	2.66285		37	78					92.022	92.126	76.278	96.867	86.7276	6.793	8.304	7.285	5.642	4.0752	26.491	21.452	22.5269		37	78					22.508	18.22	16.38	23.997	18.5664	3.81	3.567	4.971	3.962	1.2192	9.772
		51.892	63.245	65.827	70.333	60.2225	7.538	7.138	6.618	8.108	3.4256		37.5	79					92.237	91.87	79.266	96.747	87.4343	6.661	8.169	7.254	5.419	3.94495	25.364	22.378	22.4264		37.5	79					22.904	18.699	16.728	24.027	18.8797	4.297	3.84	5.601	4.363	1.66695	10.279
		52.127	61.964	65.682	69.596	59.7406	7.157	7.041	6.626	7.537	3.16535		38	80					92.332	91.849	79.447	96.884	87.5323	7.185	8.287	7.3	5.876	4.2312	26.236	22.899	23.1229		38	80					21.404	16.368	15.367	22.195	17.1237	3.275	2.976	4.565	3.291	0.66845	8.519
		51.939	63.444	66.989	70.08	60.5113	7.388	6.876	6.638	7.801	3.25085		38.5	81					93.388	92.752	79.075	101.479	89.0778	7.512	8.782	7.618	5.934	4.5307	27.481	23.282	23.9369		38.5	81					22.538	18.053	16.118	22.876	18.1865	3.882	3.405	5.085	3.695	1.15845	9.195
		52.456	65.301	67.079	70.763	61.2981	7.599	7.253	7.168	7.957	3.56935		39	82					93.89	97.773	80.678	97.153	89.7778	6.838	8.071	6.708	5.329	3.8057	26.08	21.718	22.4544		39	82					23.769	18.823	17.206	24.228	19.2967	4.704	4.248	5.898	4.434	1.9627	10.023
		51.214	62.119	64.61	68.287	58.9558	6.477	5.743	5.514	6.695	2.18235		39.5	83					95.901	100.899	82.65	101.561	92.6571	7.58	8.718	7.47	5.834	4.4697	27.254	20.775	22.5699		39.5	83					22.547	18.418	16.619	22.265	18.2524	4.059	3.765	5.273	3.956	1.40495	9.47
		53.768	64.415	67.784	71.672	61.8081	8.036	7.428	7.41	8.42	3.8986		40	84					94.21	93.464	79.361	102.806	89.8645	6.695	8.141	6.907	5.192	3.80295	26.942	19.918	21.9854		40	84					22.198	18.421	16.418	20.976	17.7934	4.064	3.656	5.154	3.8	1.3102	8.804
		53.537	65.304	67.742	71.04	61.8041	7.85	7.687	7.254	8.358	3.86235		40.5	85					95.961	92.434	79.497	99.283	89.1981	6.929	8.708	7.319	5.662	4.2237	26.583	19.984	21.8389		40.5	85					20.943	16.826	14.844	19.198	16.243	3.189	2.798	4.011	2.66	0.3062	7.455
		52.949	66.713	68.875	71.034	62.291	8.176	7.921	7.768	8.982	4.28685		41	86					95.1	91.754	79.593	99.343	88.8518	6.791	8.137	6.863	5.225	3.8232	25.952	20.383	21.7229		41	86					23.557	18.965	17.195	21.702	18.6449	4.612	4.084	5.543	4.207	1.7532	10.161
		54.024	67.164	68.694	72.217	62.923	8.525	8.544	8.052	9.964	4.84635		41.5	87					95.4	89.32	80.213	97.332	87.9706	6.741	7.868	6.726	4.87	3.62045	24.692	21.764	21.7834		41.5	87					20.938	17.113	15.336	19.55	16.5244	3.372	2.924	4.512	3.046	0.6052	8.188
		52.753	66.234	66.088	71.262	61.4825	7.009	6.693	6.558	8.079	3.15985		42	88					95.057	94.553	78.532	97.534	88.8233	6.782	7.887	6.565	5.162	3.6682	24.147	21.492	21.3749		42	88					22.825	18.189	16.993	20.865	18.0082	3.965	3.301	4.961	3.638	1.10795	8.988
		53.28	65.955	67.593	72.459	62.2201	7.056	6.606	6.38	8.032	3.0936		42.5	89					95.576	91.042	79.325	97.752	88.3281	7.646	8.717	7.671	6.185	4.62395	27.183	25.55	24.9219		42.5	89					21.529	17.697	15.991	19.914	17.0729	3.558	3.049	4.57	3.212	0.73895	8.157
		52.96	64.564	67.279	71.599	61.4988	7.282	6.722	6.693	8.023	3.2551		43	90					94.333	90.74	80.192	96.027	87.7273	6.76	7.734	6.894	4.999	3.66595	26.189	23.995	23.6474		43	90					22.113	18.316	16.582	20.691	17.7157	3.806	3.233	4.755	3.29	0.9127	8.441
		53.83	63.28	66.269	70.592	60.891	6.745	6.127	5.922	7.041	2.53385		43.5	91					94.905	94.385	82.523	99.559	90.2473	7.942	9.05	7.699	6.081	4.7622	27.488	24.805	24.7019		43.5	91					23.199	18.521	17.462	20.997	18.3349	4.177	3.696	5.202	3.584	1.30645	9.403
		53.394	63.681	66.26	71.479	61.1018	6.72	6.127	6.019	7.053	2.55485		44	92					93.518	92.398	80.184	99.357	88.7686	7.572	8.529	7.604	5.726	4.42695	27.819	22.906	23.9179		44	92					22.855	18.141	16.909	20.597	17.9157	4.042	3.344	4.904	3.564	1.1052	9.487
		54.675	66.412	67.395	72.613	62.6721	8.067	7.419	7.136	8.273	3.79885		44.5	93					93.067	89.874	79.884	97.876	87.5796	6.897	7.741	6.909	5.059	3.7207	26.833	23.655	23.7994		44.5	93					22.409	17.81	15.902	19.928	17.3024	3.569	3.024	4.643	3.241	0.76095	8.679
		53.217	65.633	68.95	73.045	62.6096	8.07	7.249	7.21	8.159	3.7471		45	94					92.908	89.874	79.191	100.233	87.9558	7.083	8.013	7.112	5.263	3.93695	27.135	23.708	23.9769		45	94					23.83	18.797	16.933	21.465	18.5464	4.417	3.584	5.297	3.986	1.4627	10.401
		54.085	66.884	67.988	73.439	62.9973	7.909	7.36	7.015	8.343	3.73185		45.5	95					95.762	93.913	81.663	100.679	90.4086	7.863	9.255	8.036	5.933	4.84095	26.607	23.073	23.3954		45.5	95					22.935	18.326	16.852	20.876	18.0374	3.832	3.256	5.185	3.62	1.11495	9.712
		54.034	65.458	67.723	70.971	61.9448	7.209	6.51	6.45	7.506	2.99385		46	96					95.458	98.006	82.05	99.89	91.2553	7.406	8.593	7.237	5.348	4.2152	26.908	21.804	22.9114		46	96					23.937	18.846	17.633	21.372	18.7372	4.471	3.831	5.591	4.245	1.6762	10.43
		56.013	68.502	70.702	73.649	64.6148	8.209	7.513	7.287	8.465	3.9436		46.5	97					96.353	99.084	81.423	103.302	92.4448	7.691	9.09	7.52	5.863	4.6102	27.718	22.761	23.7949		46.5	97					23.747	18.698	17.681	21.967	18.8134	4.344	3.608	5.59	3.948	1.5142	9.647
		56.264	68.355	72.803	72.941	64.9891	8.436	8.001	7.821	8.979	4.38435		47	98					96.581	94.018	81.386	101.693	90.8238	7.919	9.365	8.082	6.239	4.97045	27.854	23.334	24.1494		47	98					24.989	19.657	18.191	22.605	19.6507	5.066	4.306	6.205	4.732	2.21895	10.484
		57.314	71.606	74.264	74.286	66.7658	9.548	9.734	10	10.551	6.03335		47.5	99					94.218	89.786	80.193	100.202	88.5041	7.237	8.051	6.729	5.12	3.85345	25.329	23.294	22.8669		47.5	99					23.792	18.936	17.729	22.271	18.9722	4.805	4.063	5.593	4.486	1.87845	10.138
		57.561	71.648	71.876	73.828	66.1266	9.204	9.116	10.331	10.624	5.89385		48	100					94.961	91.587	81.343	107.575	91.2708	7.855	8.692	7.58	6.013	4.6042	24.566	24.49	23.0834		48	100					22.198	16.984	15.991	20.284	17.1544	3.833	3.062	4.725	3.228	0.8537	8.975
		57.391	71.388	70.045	75.27	65.9218	8.461	8.252	8.271	9.506	4.6976		48.5	101					95.628	92.511	81.46	106.154	91.3426	7.886	8.834	7.603	6.107	4.6767	26.343	24.753	24.1034		48.5	101					24.281	19.189	17.161	21.918	18.9275	4.567	3.706	5.878	3.847	1.6412	9.266
		55.492	68.381	69.247	75.156	64.4673	7.394	7	6.896	8.051	3.41035		49	102					95.445	94.862	84.288	99.751	90.9908	8.51	9.343	7.925	6.22	5.0687	26.873	27.419	25.7014		49	102					23.621	18.772	17.416	21.494	18.6159	4.745	3.708	6.207	4.146	1.8432	9.696
		55.877	71.303	71.364	75.506	65.9108	8.382	7.757	7.944	9.17	4.38835		49.5	103					96.059	95.3	84.74	100.358	91.5186	8.426	9.125	8.028	6.453	5.0772	27.533	25.688	25.1659		49.5	103					25.225	19.703	18.677	22.594	19.8399	5.576	4.513	6.726	4.924	2.57645	10.471
		55.7	69.295	70.029	74.949	64.8916	7.601	7.134	7.16	8.262	3.61435		50	104					95.532	90.77	86.742	101.609	91.0675	8.428	9.506	8.312	6.495	5.25445	27.593	25.752	25.2279		50	104					24.35	19.12	17.822	22.353	19.2015	5.022	4.231	6.247	4.731	2.19945	10.73
		55.852	69.983	69.893	74.689	65.0026	7.561	6.756	7.089	7.957	3.41585		50.5	105					95.924	91.808	85.035	100.038	90.6056	8.366	9.132	8.144	6.044	4.9907	28.714	25.441	25.6329		50.5	105					24.118	19.117	17.963	22.159	19.1294	5.028	3.87	6.017	4.31	1.94795	10.267
		57.958	70.87	70.54	75.669	66.1576	8.521	7.968	7.947	9.21	4.4866		51	106					96.28	89.347	85.434	99.247	89.9813	7.645	8.893	7.562	5.735	4.52795	27.122	24.413	24.3229		51	106					24.35	19.042	18.018	22.514	19.2712	5.319	4.333	6.369	4.687	2.3187	10.893
		56.441	67.604	70.272	75.03	64.7351	8.185	7.561	7.639	8.51	4.04885		51.5	107					95.567	94.714	85.219	97.479	90.6491	8.619	9.787	8.38	6.446	5.3772	27.878	24.269	24.6289		51.5	107					23.831	18.337	17.046	21.401	18.4439	4.795	3.793	5.843	4.464	1.86545	9.613
		54.81	67.108	69.54	72.79	63.4603	7.461	7.062	7.153	8.161	3.53435		52	108					95.932	89.672	85.15	98.625	89.7491	7.819	9.116	7.603	6.066	4.7202	27.634	22.172	23.4584		52	108					23.565	17.863	17.234	21.129	18.2379	4.797	3.904	6.004	4.459	1.9327	9.925
		56.96	68.305	69.115	73.255	64.3071	8.386	7.71	7.869	9.134	4.34985		52.5	109					96.187	92.86	83.319	96.488	89.6178	7.68	8.652	7.029	5.543	4.2952	25.765	22.645	22.7604		52.5	109					23.832	18.527	17.27	21.45	18.56	5.09	3.871	6.377	4.362	2.0667	9.892
		56.277	69.509	69.424	72.682	64.3713	8.373	7.966	8.138	9.091	4.4671		53	110					96.418	92.796	85.25	98.117	90.5496	8.023	8.946	7.712	5.702	4.66495	25.06	22.56	22.3654		53	110					24.04	18.515	16.689	21.176	18.3952	4.836	3.751	5.886	4.049	1.7722	9.761
		58.42	71.42	72.579	74.168	66.5451	9.355	8.693	9.072	10.264	5.4211		53.5	111					97.257	88.252	85.458	99.001	89.8963	8.822	9.577	7.997	6.272	5.2362	28.295	24.709	25.0574		53.5	111					22.651	17.247	15.619	19.476	17.0384	4.395	3.266	5.5	3.614	1.33545	9.186
		58.803	70.294	70.406	73.421	65.6293	9.683	9.613	9.86	11.035	6.12285		54	112					98.424	100.164	86.53	95.926	92.6653	8.751	9.671	8.119	6.649	5.3667	27.904	27.731	26.3729		54	112					24.132	18.685	17.619	20.724	18.5802	5.183	3.938	6.296	4.411	2.0987	10.443
		58.447	69.566	70.383	74.41	65.5998	9.427	8.894	9.607	10.694	5.7306		54.5	113					98.976	100.101	87.848	99.182	93.9311	9.648	10.244	8.89	6.855	5.97845	29.688	29.328	28.0634		54.5	113					24.213	19.202	17.447	21.077	18.775	5.65	4.287	6.521	5.29	2.5787	11.454
		57.504	70.225	71.273	75.581	66.044	9.106	8.551	9.209	10.38	5.3866		55	114					98.706	95.651	87.864	97.347	92.2963	9.449	9.936	8.834	7.184	5.91995	30.059	28.887	28.0284		55	114					24.874	19.051	17.496	21.256	18.9594	5.772	4.822	6.921	5.151	2.8082	10.925
		56.435	69.429	70.785	76.116	65.5896	9.081	8.619	8.867	10.178	5.26135		55.5	115					97.046	96.644	85.705	97.02	91.508	9.007	9.489	8.042	6.544	5.3397	27.995	27.099	26.1024		55.5	115					24.432	19.015	17.655	20.619	18.7204	5.868	4.507	6.975	5.348	2.8162	9.99
		56.227	69.429	70.13	76.195	65.3936	8.693	8.156	8.41	9.721	4.8201		56	116					97.307	95.712	85.472	97.073	91.2953	8.179	9.295	7.785	6.014	4.88745	27.427	26.546	25.5419		56	116					23.574	17.725	16.172	19.179	17.4527	4.776	3.68	5.966	3.939	1.73195	9.197
		56.442	67.025	70.414	74.943	64.6043	8.428	7.776	8.001	9.402	4.47685		56.5	117					99.827	95.985	86.416	98.978	92.7058	9.022	9.918	8.458	7.051	5.68145	29.095	29.028	27.6169		56.5	117					25.217	19.264	18.074	20.709	19.1062	5.909	4.684	6.996	5.319	2.8687	11.186
		55.111	68.448	70.414	75.558	64.7811	8.503	8.23	8.145	9.222	4.6001		57	118					96.446	94.284	84.549	98.419	90.8288	8.608	9.41	7.635	5.974	4.97595	26.769	26.305	25.0924		57	118					23.204	16.783	15.62	18.941	16.9272	4.277	3.542	5.56	4.255	1.5502	9.933
		55.405	67.653	69.07	74.8	64.1303	8.683	8.275	8.3	9.284	4.7106		57.5	119					95.316	95.988	85.385	99.151	91.3643	8.795	9.575	8.292	6.381	5.32995	28.299	26.841	26.1254		57.5	119					23.434	17.514	15.923	19.508	17.3849	4.781	4.092	5.947	4.274	1.9152	9.462
		54.939	68.211	69.546	73.967	64.0641	8.628	7.979	7.931	9.147	4.49635		58	120					95.073	95.739	85.857	98.813	91.2748	8.306	9.258	8.238	6.306	5.0962	28.916	25.714	25.8704		58	120					24.274	18.516	17.252	20.259	18.3654	5.749	4.262	7.029	5.129	2.68395	10.697
		55.619	68.337	69.363	74.235	64.2868	8.488	8.278	8.167	9.286	4.62985		58.5	121					94.876	96.489	86.177	99.395	91.6386	9.154	9.902	8.471	6.673	5.6192	28.59	28.938	27.3194		58.5	121					23.978	18.445	17.166	20.386	18.2839	5.822	4.467	7.072	5.037	2.7412	10.268
		55.908	68.151	69.109	73.668	64.1073	8.839	8.289	8.341	9.618	4.84685		59	122					96.934	96.453	85.734	99.15	91.972	8.414	9.37	7.91	6.176	5.0367	27.947	27.174	26.1159		59	122					22.513	17.22	15.658	18.695	16.8117	4.756	3.609	5.849	4.532	1.8282	9.277
		56.042	67.772	71.117	75.627	65.0378	9.115	8.988	8.985	9.908	5.3241		59.5	123					97.463	98.17	87.286	99.367	92.9758	9.93	10.004	8.708	7.199	6.02945	28.707	27.293	26.5554		59.5	123					21.024	16.127	14.335	17.443	15.5225	4.002	2.876	5.23	3.393	1.01695	8.136
		57.319	70.501	71.242	75.425	66.0201	9.807	9.057	9.796	10.591	5.88785		60	124					96.479	100.091	87.677	101.869	93.9333	8.98	9.632	8.151	6.194	5.30845	28.415	27.609	26.5674		60	124					24.506	19.113	17.619	20.642	18.7602	6.361	4.855	7.464	5.315	3.14045	10.41
		78.315	105.363	99.867	98.019		11.831	10.387	10.671	12.058			60.5						91.71	100.16	87.466	98.54		10.044	9.746	8.963	7.722		31.556	30.007			60.5						15.339	11.743	11.704	14.637		4.381	3.197	5.229	3.815		7.574
		82.171	105.737	101.441	100.399		12.119	10.971	11.269	12.263			61						91.43	100.172	88.447	103.575		9.914	9.751	8.784	7.219		29.642	29.414			61						15.257	11.899	11.591	14.704		4.425	3.128	5.164	3.849		7.348
		79.993	105.416	100.363	98.731		11.101	9.995	10.517	11.419			61.5						89.771	100.124	88.159	101.25		8.408	8.03	7.625	5.576		27.808	27.145			61.5						15.641	11.991	11.124	14.874		4.47	3.261	5.321	3.875		7.783
		81.663	104.336	99.763	96.154		10.036	9.036	9.538	10.318			62						91.978	103.282	90.802	101.648		10.085	9.74	9.105	7.363		30.958	30.002			62						15.958	12.727	11.681	15.627		4.49	3.438	5.573	4.181		7.987
		81.926	107.061	102.093	98.79		11.177	9.741	10.098	11.278			62.5						90.603	109.587	91.122	101.945		10.477	9.905	9.342	7.532		31.192	28.177			62.5						15.925	12.207	11.594	15.358		4.525	3.559	5.66	4.221		7.82
		83.864	108.367	104.154	100.266		12.068	11.139	10.927	12.126			63						91.524	107.628	92.342	96.326		11.077	10.409	9.87	7.798		32.453	29.259			63						16.179	12.248	11.61	15.468		4.766	3.562	5.974	4.185		8.289
		80.32	107.156	102.025	97.765		10.854	9.984	10.049	11.345			63.5						91.939	102.172	90.012	95.134		10.462	9.695	8.81	7.229		31.516	30.221			63.5						16.032	11.679	11.85	15.458		4.596	3.184	5.567	4.346		8.305
		82.399	106.58	101.247	98.059		11.656	10.124	10.699	11.728			64						89.82	106.567	90.701	96.426	91.8733	10.002	9.401	9.043	7.056	6.18795	31.962	29.077	29.3369		64	125					16.564	12.511	12.226	15.98	11.646	5.217	3.811	6.29	4.73	1.2972	8.694
		84.783	111.378	104.908	101.738		12.27	10.59	10.535	11.907			64.5						87.155	103.44	88.49	96.012	93.3103	8.803	7.967	7.984	6.056	5.9862	29.602	28.177	28.0834		64.5	126					17.083	13.184	12.644	16.663	11.653	5.615	4.096	7.004	5.362	1.2832	9.079
		87.604	113.942	107.461	102.944	92.7893	13.292	12.315	11.905	13.696	7.31185		65	125					90.46	102.257	90.206	94.147	92.2303	10.485	9.718	9.157	7.558	4.47895	30.963	30.85	26.0319		65	127					16.478	12.402	12.674	16.375	11.6977	5.352	3.662	6.396	4.54	1.37345	8.975
		86.672	114.499	107.191	103.257	94.8353	13.18	12.674	11.961	14.149	7.7306		65.5	126					89.892	104.636	93.277	95.205	94.3318	10.973	9.932	9.417	8.143	6.14245	32.974	30.737	29.0354		65.5	128					16.124	12.521	12.137	16.195	12.2885	5.036	3.626	5.955	4.567	1.5622	8.519
		86.265	114.648	106.994	104.278	93.5241	12.934	12.28	12.178	14.573	6.8331		66	127					90.517	109.563	92.378	98.959	95.7186	11.323	10.508	9.647	8.064	6.3832	33.464	32.342	28.2399		66	129					16.637	12.495	12.198	15.955	12.0612	5.244	3.903	6.565	4.761	1.63295	8.197
		85.697	113.719	106.967	104.623	92.8773	12.804	12.079	12.292	13.957	5.8071		66.5	128					90.26	107.38	92.382	98.569	94.3593	11.325	10.436	9.843	8.119	6.8577	34.097	30.924	29.4114		66.5	130					15.518	12.046	11.65	15.169	12.1664	4.63	3.301	6.122	4.355	1.76345	8.08
		85.242	112.953	105.611	103.824	94.8658	13.201	12.518	12.669	14.491	6.6486		67	129					91.612	108.828	93.255	102.112	92.2186	10.636	9.896	9.548	7.439	6.1182	33.63	29.115	29.4239		67	131					16.833	13.289	12.852	16.924	12.045	5.652	4.184	7.219	4.873	1.56495	9.027
		82.751	107.646	100.156	102.189	96.5611	12.173	11.611	12.196	13.773	7.6401		67.5	130					92.139	109.084	93.016	102.201	93.2828	11.842	11.021	10.323	8.497	5.9447	35.919	32.212	29.0749		67.5	132					16.613	12.766	12.15	16.103	12.6105	5.23	3.474	6.322	4.609	2.1537	8.521
		82.47	110.184	101.46	101.956	94.2148	12.276	12.163	12.456	14.556	6.6331		68	131					86.417	109.903	89.778	102.247	91.1786	8.08	7.723	7.838	5.67	4.7717	31.777	27.162	27.4449		68	133					16.712	13.581	12.413	16.826	13.1837	5.526	4.172	6.811	5.288	2.66095	8.542
		86.333	111.937	101.863	104.197	94.4695	13.112	13.112	13.285	15.878	7.12685		68.5	132					88.796	109.621	93.155	104.202	91.6718	9.585	8.68	8.698	6.691	6.2987	31.721	29.7	29.4619		68.5	134					15.583	11.73	11.512	15.132	12.7725	4.748	3.326	5.909	4.2	2.1292	7.824
		84.225	113.989	101.81	105.52	98.1001	13.056	12.943	12.956	15.296	7.4006		69	133					92.583	113.518	94.474	103.678	93.1568	12.266	11.159	10.325	8.699	6.68545	34.745	32.165	30.4109		69	135					15.351	11.202	10.825	14.146	12.5344	4.305	3.047	5.702	3.849	1.9377	7.291
		82.422	112.99	99.843	103.376	100.386	12.057	12.092	12.178	14.595	8.8771		69.5	134					89.831	113.552	95.499	102.954	95.2585	11.662	10.712	9.903	7.945	6.9547	32.204	31.814	31.4584		69.5	136					16.363	12.22	12.084	15.566	12.6114	5.106	3.639	6.469	4.547	2.25995	8.001
		84.127	113.792	101.27	103.639	100.303	13.216	12.906	13.624	15.71	9.0661		70	135					90.655	113.212	94.736	100.203	94.5521	11.796	10.398	9.705	8.158	6.99995	33.134	34.392	31.0659		70	137					16.072	12.205	11.624	14.81	11.8859	4.922	3.701	6.376	4.265	1.7437	7.811
		85.173	114.495	101.997	103.167	100.445	13.033	13.066	13.694	16.883	9.06635		70.5	136					91.11	120.074	97.011	100.208	96.3561	11.732	10.432	10.035	7.846	6.44895	34.111	33.092	29.9279		70.5	138					17.528	13.31	12.592	16.642	13.2647	5.652	4.216	7.038	5.26	2.6237	9.778
		85.856	115.284	101.819	101.948	100.15	13.182	13.703	14.299	17.328	8.8581		71	137					91.289	118.529	96.098	102.969	96.5143	11.708	10.53	10.3	8.178	7.48995	33.029	33.368	32.6209		71	139					15.864	11.423	10.284	14.337	12.6982	4.277	3.197	5.639	3.823	2.05045	7.307
		83.772	109.908	98.173	101.75	99.3058	13.08	13.277	14.403	16.739	9.29485		71.5	138					89.43	121.87	95.125	102.134	94.4906	10.299	9.365	8.662	7.085	4.39695	32.958	28.625	28.0249		71.5	140					15.211	10.865	10.226	14.111	13.1732	4	2.812	5.488	3.713	2.59095	7.662
		83.87	109.344	96.646	101.322	95.5838	12.633	12.514	14.062	15.535	8.51335		72	139					90.39	122.853	96.075	100.811	96.3478	11.09	9.64	9.478	7.628	5.4827	35.145	29.801	29.2659		72	141					14.209	9.856	10.062	13.674	11.7795	3.887	2.523	5.09	3.533	1.68745	6.63
		82.226	107.653	95.568	100.392	96.4158	12.531	12.435	13.907	15.443	8.93785		72.5	140					92.165	124.24	99.078	103.083	98.4676	11.553	10.308	9.955	8.077	7.68145	35.04	30.944	32.0104		72.5	142					15.862	11.827	11.518	15.214	11.1712	5.034	3.514	6.395	4.354	1.36745	7.798
		82.872	107.099	95.684	101.598	98.4808	12.481	12.546	13.279	15.27	9.92185		73	141					92.65	121.342	95.059	107.091	97.8633	11.508	10.009	9.893	7.979	7.1247	34.31	30.255	30.5644		73	143					15.944	11.837	11.832	14.994	12.3485	5.017	3.43	5.986	4.136	2.08195	8.318
		83.778	107.726	98.196	101.262	98.7843	13.358	13.099	14.375	16.165	9.63785		73.5	142					93.054	120.662	97.596	105.155	97.1058	11.764	10.374	10.139	8.11	7.08345	34.012	30.426	32.3184		73.5	144					17.82	13.275	13.029	16.566	11.968	6.291	4.474	7.398	5.449	1.9577	9.602
		85.092	111.182	102.312	103.059	97.056	14.42	14.555	16.082	17.846	8.8056		74	143					94.507	123.165	96.726	105.648	99.5051	12.249	10.708	10.445	8.643	7.08045	34.066	30.383	32.1569		74	145					16.869	12.407	11.694	15.652	13.3082	5.455	4.074	6.687	4.972	2.6832	8.632
		85.762	111.923	100.691	103.155	98.1053	14.029	14.076	15.645	17.789	9.9391		74.5	144					93.668	118.832	97.653	105.219	99.6256	12.208	10.19	9.954	8.171	7.2482	34.812	30.828	31.7539		74.5	146					16.397	11.788	11.532	14.953	11.2672	5.186	3.545	6.292	4.402	1.3757	8.111
		84.133	110.011	101.286	102.462	98.6063	13.742	14.082	15.231	17.449	10.2441		75	145					91.017	118.499	99.718	106.142	99.5441	10.818	9.322	9.469	7.505	5.92195	34.385	28.233	29.3469		75	147					16.864	12.339	12.165	15.412	10.8934	5.7	3.838	6.552	4.858	1.14495	8.637
		83.915	111.349	103.025	102.878	98.6251	14.336	14.542	16.481	18.735	10.7031		75.5	146					91.819	115.612	101.898	107.938	99.9366	12	10.246	10.089	8.216	6.5282	34.12	28.77	31.0284		75.5	148					14.977	11.291	10.506	13.818	10.2404	4.427	2.991	5.647	3.71	0.89995	6.979
		83.498	111.973	101.909	103.442	95.7991	14.179	14.83	15.9	18.918	10.4498		76	147					92.21	118.023	100.639	109.128	102.046	12.772	11.185	11.043	9.114	7.04245	33.932	28.967	31.5474		76	149					16.402	12.595	11.817	14.873	11.8955	5.45	3.7	6.59	4.821	1.96595	8.642
		81.662	109.854	101.096	102.394	95.1938	13.248	13.886	14.967	18.195	9.7611		76.5	148					91.755	122.279	104.487	107.401	101.44	12.975	11.358	10.829	9.347	6.91645	37.198	31.105	30.8379		76.5	150					15.18	11.6	10.849	13.642	11.942	4.623	2.856	5.606	3.796	1.78395	7.643
		82.027	108.211	99.76	102.367	93.8581	12.772	12.732	14.416	16.901	9.6541		77	149					92.173	125.31	101.488	108.26	101.521	12.113	10.481	10.397	8.627	7.16595	35.904	28.554	30.7744		77	151					16.834	12.69	11.791	15.613	13.4627	5.722	3.967	6.823	5.148	3.0447	8.7
		83.249	110.649	101.187	102.643	94.2116	14.039	13.673	15.527	18.243	9.4691		77.5	150					92.628	127.172	101.454	104.017	102.416	12.404	10.548	10.502	9.002	7.58045	35.896	28.204	30.7799		77.5	152					16.733	12.056	11.487	15.504	12.4457	5.444	3.727	6.471	4.425	2.4387	8.98
		85.268	115.215	103.11	103.151	95.1388	14.896	15.068	16.497	18.931	10.3243		78	151					91.083	126.945	101.798	111.76	101.247	12.021	9.664	9.746	7.873	7.19995	36.092	29.539	31.3754		78	153					16.285	11.597	10.635	14.318	11.9577	4.563	3.371	6.023	4.393	1.99795	7.398
		83.254	113.235	101.964	103.917	97.8096	13.969	14.511	15.861	18.048	11.8009		78.5	152					92.556	130.115	105.709	116.896	101.248	12.414	10.046	10.364	8.234	6.3477	38.125	28.967	29.8644		78.5	154					16.702	12.308	12.049	15.003	12.4852	5.77	3.774	6.771	4.59	2.3787	8.222
		83.013	113.785	101.546	103.768	97.781	14.314	14.994	17.029	19.146	11.4598		79	153					94.035	129.924	104.631	109.441	101.721	13.403	11.437	11.312	9.615	7.20695	38.019	30.583	30.0004		79	155					16.367	11.933	11.038	14.689	10.9382	5.055	3.682	6.564	4.44	1.33545	7.868
		87.492	121.119	106.64	107.103	96.8713	15.909	16.374	18.814	21.179	11.2011		79.5	154					94.001	129.028	101.426	114.441	102.404	12.528	10.159	9.95	8.737	8.0977	35.981	30.37	30.0049		79.5	156					17.113	12.334	12.284	15.324	12.2119	5.979	3.997	7.245	4.995	2.28195	9.153
		87.081	118.592	106.738	106.138	97.69	15.525	16.335	18.209	21.173	12.0986		80	155					93.627	130.241	103.267	108.638	103.885	13.512	11.172	11.012	9.075	8.19645	36.844	30.15	32.7069		80	157					17.539	13.082	12.745	16.084	11.108	6.32	4.391	7.212	5.645	1.36195	9.764
		88.411	121.493	109.751	106.381	97.6038	17.962	18.786	19.992	22.821	12.0318		80.5	156					90.737	126.195	100.466	110.375	104.212	11.458	8.688	9.17	7.182	7.4737	35.461	26.632	30.7844		80.5	158					17.799	13.532	12.903	16.353	12.5222	6.556	4.823	7.291	6.035	2.5567	10.644
		89.847	119.662	110.863	107.719	96.1498	18.846	20.202	20.537	23.383	11.1491		81	157					90.768	124.437	101.118	105.361	103.722	10.867	8.721	8.72	7.307	7.6832	35.48	26.645	30.6054		81	159					15.39	11.685	10.415	14.223	12.2352	4.854	3.344	5.902	3.922	2.15845	7.812
		91.229	121.394	112.39	108.593	95.4896	20.401	20.852	20.546	23.451	10.2803		81.5	158					89.872	127.218	101.005	104.353	105.301	11.375	9.151	9.407	7.597	6.8952	35.614	28.739	31.3709		81.5	160					16.465	12.394	11.626	14.932	11.4989	5.679	4.11	6.963	4.937	1.7292	8.375
		90.498	117.243	110.44	106.496	96.8303	20.234	20.818	18.951	21.828	11.4456		82	159					92.755	127.943	102.623	112.196	108.723	13.904	11.582	11.75	9.737	7.3337	40.044	32.496	32.1014		82	161					15.614	11.48	10.736	13.613	12.3057	5.138	3.487	6.128	4.09	2.36795	7.029
		88.905	118.645	110.996	106.485	99.0843	20.983	22.679	23.207	24.75	12.4231		82.5	160					92.594	127.688	103.231	107.121	106.912	13.643	10.872	10.998	9.882	8.51095	39.558	30.948	32.8564		82.5	162					16.645	12.308	11.624	14.317	11.797	5.703	3.836	6.876	4.686	2.07695	8.217
		90.677	119.261	108.792	107.448	97.9908	20.399	21.816	26.936	27.221	11.6723		83	161					89.66	124.385	101.826	113.566	107.128	12.303	9.492	10.154	7.853	7.4127	37.782	29.474	31.7309		83	163					16.839	12.889	11.794	14.849	12.554	6.253	4.233	7.152	5.033	2.6957	9.129
		89.666	120.338	108.935	108.39	97.9263	19.142	20.541	26.171	26.597	12.4459		83.5	162					93.151	132.135	103.261	115.271	106.348	13.599	10.967	11.02	9.456	8.26195	39.215	32.124	32.0524		83.5	164					17.187	12.73	11.695	14.47	13.1527	6.217	4.255	7.24	5.143	3.0337	8.527
		90.114	121.069	110.976	108.807	102.987	20.005	21.714	26.619	26.598	14.1441		84	163					94.384	129.046	104.841	112.214	104.348	13.84	11.299	11.23	9.799	6.1937	40.011	30.667	29.6019		84	165					15.113	11.287	10.759	13.08	13.437	5.052	3.383	6.059	4.4	3.31795	8.006
		89.332	120.307	110.396	108.546	102.036	20.798	22.512	27.282	27.142	13.8856		84.5	164					93.04	125.909	104.748	115.619	102.825	12.615	9.983	10.222	8.153	5.97295	37.818	29.699	29.6179		84.5	166					17.639	13.194	11.867	15.302	11.2185	6.507	4.42	7.456	5.854	1.6472	9.874
		88.078	123.485	111.83	107.953	103.907	20.325	21.902	24.702	25.488	15.9654		85	165					95.763	131.908	105.225	118.529	103.016	13.962	11.115	11.237	9.353	6.4517	39.242	33.38	30.7319		85	167					17.139	12.886	12.244	14.834	12.1445	6.402	4.333	7.374	5.324	2.56395	9.054
		91.259	123.502	115.876	109.141	104.421	23.174	24.907	27.276	26.86	16.8171		85.5	166					95.738	126.611	107.202	120.508	106.284	14.922	11.667	12.121	10.096	8.81245	40.39	33.987	34.8254		85.5	168					14.431	10.2	9.517	12.169	11.1509	4.631	2.851	5.387	3.838	1.85245	7.214
		86.465	118.233	111.217	106.069	105.8	23.166	24.892	24.797	24.678	17.3876		86	167					96.993	127.517	106.548	111.423	105.063	13.832	11.051	11.392	9.309	8.41795	39.957	31.055	33.8084		86	169					15.457	11.581	10.311	12.69	12.0137	5.116	3.268	6.001	3.997	2.41695	7.397
		86.938	118.188	112.562	107.477	103.568	24.522	26.154	25.923	27.187	16.5328		86.5	168					97.119	134.529	105.226	117.203	104.764	14.448	11.364	11.39	9.633	7.0197	40.897	32.563	32.1834		86.5	170					16.498	12.496	11.221	13.824	12.3829	5.537	3.682	7.136	4.371	2.80945	8.144
		85.136	115.217	109.082	105.364	103.656	23.638	25.359	31.318	28.354	18.9798		87	169					94.335	129.002	104.071	114.524	108.359	12.815	10.101	10.561	8.505	8.3297	38.826	31.352	34.2249		87	171					17.079	13.017	11.853	14.343	12.3107	6.293	4.241	7.132	5.485	2.85545	9.258
		84.407	114.369	105.928	105.799	103.943	21.027	22.753	30.505	28.538	20.1681		87.5	170					98.898	136.79	105.462	123.091	107.526	15.026	11.673	11.903	10.225	8.6112	41.874	34.084	33.8944		87.5	172					16.564	12.77	11.662	14.032	10.8499	6.172	4.218	7.484	5.083	1.8652	8.845
		84.346	112.678	104.564	105.351	104.231	19.932	21.065	27.49	26.947	19.1878		88	171					95.946	133.795	103.965	119.908	107.233	14.822	11.563	11.905	10.427	7.31245	42.053	34.54	32.3139		88	173					16.166	12.446	11.306	12.962	12.7907	5.879	3.981	6.902	4.871	3.20095	8.513
		85.108	112.417	105.567	106.748	105.14	19.795	20.834	27.991	27.811	19.8091		88.5	172					96.081	134.107	106.235	112.999	110.261	15.23	11.512	11.733	10.199	8.48595	41.527	35.39	34.8664		88.5	174					16.883	12.591	11.477	13.276	12.5659	6.157	4.291	7.299	5.41	2.99995	7.99
		85.668	114.134	103.501	107.763	104.544	20.169	20.567	27.561	27.455	20.5086		89	173					95.295	135.353	105.288	119.384	109.919	14.094	11.164	11.525	9.563	9.2707	41.191	34.747	35.7439		89	175					15.895	12.427	11.087	12.766	9.86945	5.949	3.69	6.546	4.557	1.31845	8.234
		80.132	110.127	100.77	104.765	105.235	17.445	17.9	23.912	24.807	19.1793		89.5	174					93.473	134.628	103.81	111.634	108.025	13.677	10.498	10.685	9.184	8.4652	39.732	33.585	34.0614		89.5	176					16.866	12.847	11.585	13.661	10.8	6.455	4.269	7.058	5.417	1.7372	8.428
		85.265	114.836	102.214	106.042	107.343	19.114	20.42	25.841	27.349	21.6293		90	175					95.296	138.082	106.096	122.295	110.924	14.521	11.234	11.586	9.572	8.77795	41.547	34.404	35.2854		90	177					16.168	12.539	10.892	12.99	11.8	5.798	3.537	6.433	4.372	2.3232	8.513
		84.157	113.287	102.681	106.184	102.894	19.359	21.206	26.39	28.071	20.4583		90.5	176					96.159	136.711	106.272	116.629	107.887	15.722	12.161	12.072	10.405	7.5647	41.114	36.12	33.6444		90.5	178					15.707	11.935	10.777	12.721	12.3632	5.473	3.573	6.13	4.736	2.92945	9.056
		85.305	112.679	102.971	107.091	103.69	18.846	20.331	25.832	27.409	22.0216		91	177					94.018	133.703	105.757	118.894	113.465	13.898	10.53	10.511	8.948	9.27595	39.913	34.754	36.5344		91	179					17.248	13.205	12.137	13.905	12.0472	6.728	4.408	7.45	5.561	2.88095	9.745
		83.066	112.864	101.458	106.798	101.098	18.625	20.46	25.508	27.033	23.2423		91.5	178					93.377	135.01	104.083	115.453	110.808	14.538	11	11.092	9.288	9.24845	39.386	36.632	36.8519		91.5	180					16.311	12.38	10.826	12.65	11.5102	6.134	4.005	6.805	5.106	2.54995	8.286
		84.745	113.663	103.151	106.544	100.024	18.944	20.966	27.076	28.209	21.7808		92	179					94.112	138.418	106.275	123.435	109.76	15.612	11.931	12.001	10.364	9.2377	40.909	36.873	37.0139		92	181					16.215	12.421	11.134	12.664	11.8469	5.926	3.98	7.016	4.971	2.93095	8.706
		84.651	115.592	104.336	106.997	99.133	19.362	21.995	27.183	28.88	19.9336		92.5	180					94.319	138.145	106.28	117.353	111.234	15.913	11.834	12.195	10.641	8.6557	41.355	39.285	36.5244		92.5	182					16.288	12.676	10.56	12.244	11.3339	5.998	3.786	6.713	4.415	2.3272	7.855
		84.536	112.722	104.038	107.237	99.8583	19.686	22.181	27.754	29.264	20.1829		93	181					93.923	139.417	104.943	118.818	108.291	15.312	11.495	11.58	10.051	8.0802	41.043	36.602	35.2139		93	183					16.187	12.65	11.019	12.726	12.03	6.543	3.883	6.99	5.166	2.94145	8.602
		85.135	112.621	103.385	105.204	100.165	18.725	21.152	27.663	28.739	20.0131		93.5	182					93.366	142.011	105.692	119.145	112.847	16.572	12.2	12.387	10.598	8.79745	41.124	38.727	36.5309		93.5	184					15.765	12.637	10.535	12.739	11.4375	6.211	4.036	7.037	4.852	2.1767	8.772
		87.415	115.933	107.702	109.253	96.3468	20.543	23.314	29.714	30.644	17.0911		94	183					95.028	140.419	107.618	118.63	111.347	16.236	11.783	12.323	10.491	9.6592	41.965	37.997	37.1724		94	185					16.092	12.616	10.942	12.392	11.0752	6.405	4.025	7.079	4.681	2.1197	8.021
		86.64	117.93	106.727	108.298	99.4875	20.438	24.034	29.454	30.461	19.2561		94.5	184					94.996	137.137	106.427	124.835	110.497	15.894	11.84	12.2	10.165	8.04095	42.069	38.828	35.8889		94.5	186					14.837	11.442	10.25	10.878	12.414	5.363	3.204	6.021	3.761	3.17845	6.894
		90.115	119.169	109.501	108.597	98.9755	21.77	25.969	30.688	31.597	19.8316		95	185					94.702	142.008	105.85	119.21	109.385	15.766	11.538	12.158	10.056	8.5487	41.455	38.595	36.5644		95	187					15.438	11.549	10.196	11.347	11.332	5.848	3.593	6.304	4.485	2.6542	7.493
		87.274	115.109	109.03	108.457	99.4098	21.188	26.231	30.328	30.877	19.1796		95.5	186					95.865	139.294	103.813	117.577	112.964	15.728	11.721	11.464	10.465	9.5462	42.729	39.208	37.4464		95.5	188					13.801	10.795	9.094	10.281	11.3987	5.048	3.036	5.438	3.377	2.61495	6.078
		88.966	117.331	109.043	108.928	98.4448	21.57	25.856	31.567	30.151	18.9816		96	187					97.17	139.94	103.56	125.133	111.429	15.971	11.773	12.39	10.232	9.71495	40.999	37.763	38.8754		96	189					15.38	12.411	10.574	12.106	11.2322	6.285	3.853	7.038	4.754	2.3697	8.457
		89.04	117.918	110.877	106.118	99.4241	22.401	27.157	32.501	30.375	19.8738		96.5	188					94.565	135.394	103.405	115.444	111.68	15.505	11.244	11.351	10.119	9.1787	40.704	37.345	37.3779		96.5	190					15.483	12.427	10.766	12.054	11.4357	6.495	4.059	7.228	5.392	2.7872	8.172
		87.779	116.782	110.255	108.881	100.292	23.827	30.037	35.556	32.764	20.4301		97	189					93.876	136.17	102.353	119.27	112.458	16.068	11.83	11.69	10.432	10.0084	40.524	38.262	38.4809		97	191					15.514	12.216	10.878	12.181	11.2092	6.308	3.759	6.984	4.908	2.6757	8.971
		84.676	112.378	103.761	106.354	99.5316	21.007	27.377	32.963	31.971	20.7964		97.5	190					94.668	135.579	107.142	123.295	112.828	16.402	11.588	12.158	10.139	9.77745	41.996	40.056	38.5364		97.5	192					14.684	11.8	10.307	11.319	11.3007	5.75	3.587	6.031	4.272	2.6892	8.822
		87.728	113.61	107.083	108.689	98.9846	22.498	28.034	35.89	33.139	20.1449		98	191					96.331	138.184	105.683	121.757	113.253	17.213	12.518	12.777	11.009	9.59395	42.798	40.36	39.0039		98	193					13.883	11.306	9.797	10.528	10.1419	5.395	3.303	5.988	4.28	1.72895	7.925
		87.25	113.846	106.458	107.165	102.474	21.874	29.006	35.487	33.247	22.1288		98.5	192					92.485	132.607	99.871	114.866	112.847	14.156	10.066	9.894	8.496	9.4487	38.744	35.826	38.5804		98.5	194					14.908	11.787	10.307	10.979	10.4227	6.245	3.729	6.555	4.48	2.1992	7.49
		86.198	111.69	103.893	105.157	102.297	21.344	28.416	35.57	33.882	22.1718		99	193					93.241	135.165	102.161	123.127	111.542	15.038	10.85	11.461	9.313	9.4137	41.831	37.157	39.5239		99	195					14.44	11.295	10.105	10.821	9.28295	6.041	3.499	6.451	4.311	1.36645	7.959
		86.302	112.122	103.455	107.922	104.244	21.721	28.64	36.273	35.356	23.5811		99.5	194					92.819	140.017	102.668	122.559	113.855	16.256	11.394	11.892	9.859	9.6607	42.216	36.58	37.9364		99.5	196					14.962	11.601	10.275	11.205	10.908	6.42	3.67	6.522	4.725	2.6242	8.523
		84.866	112.808	102.077	104.441	102.366	19.977	26.64	33.103	33.507	23.2311		100	195					96.233	138.726	104.215	122.926	109.606	16.595	11.804	11.986	10.239	9.12395	41.548	39.994	37.5799		100	197					15.661	12.6	11.074	11.761	10.9727	6.722	3.849	6.987	5.47	2.9352	10.284
		82.89	110.954	100.796	105.459	103.465	19.75	26.289	33.839	33.576	23.3611		100.5	196					95.009	142.739	105.369	124.585	110.322	17	12.255	12.107	10.796	9.5742	43.54	40.588	37.9484		100.5	198					14.951	12.573	10.68	11.245	10.9874	6.527	3.762	6.636	4.936	2.63145	9.248
		86.272	111.851	101.852	106.595	103.387	20.959	28.343	35.395	35.26	24.1836		101	197					93.46	142.637	105.738	118.461	112.575	16.595	11.605	11.91	10.139	9.64095	41.916	39.771	39.5814		101	199					14.575	11.549	9.757	10.983	10.3177	6.2	3.74	6.758	4.486	2.0517	8.862
		84.34	112.534	101.664	105.753	103.323	20.6	28.551	35.691	35.357	26.6211		101.5	198					91.231	138.085	104.38	115.436	112.893	15.677	10.915	11.231	9.571	10.4485	41.947	37.332	40.1344		101.5	200					15.128	11.726	9.998	10.798	9.6687	6.601	4.166	7.167	4.7	1.8832	7.938
		85.44	115.121	102.541	107.79	99.1906	20.866	29.203	36.143	36.039	24.4046		102	199					91.849	143.679	105.389	117.812	107.362	16.977	11.582	12.167	10.484	7.7222	43.209	39.723	35.8404		102	201					13.698	10.962	9.327	9.899	10.2855	5.737	3.388	6.136	3.948	2.39395	6.315
		85.753	114.179	104.042	106.705	101.676	21.44	29.535	37.292	35.684	25.9654		102.5	200					93.151	143.581	104.287	118.548	110.828	18.134	12.567	13.05	11.494	8.7347	44.54	40.6	38.0494		102.5	202					13.651	11.413	9.805	10.545	9.95545	6.17	3.779	6.799	4.415	2.2172	7.03
		85.557	115.556	106.607	107.703	101.078	22.273	30.037	38.078	35.009	25.9786		103	201					91.413	138.015	103.494	120.984	111.92	15.832	10.772	11.01	9.418	9.41945	40.318	38.714	37.9534		103	203					13.449	10.315	9.068	9.861	10.301	6.011	3.371	6.39	4.194	2.47595	6.257
		86.75	115.596	109.422	107.435	99.1328	23.878	31.57	38.608	35.593	25.8781		103.5	202					94.97	139.752	105.499	122.648	112.929	17.858	12.923	13.078	11.288	9.7252	43.623	41.934	39.3264		103.5	204					13.595	10.722	9.262	10.116	11.0642	6.258	3.794	6.701	4.383	2.8987	6.966
		88.445	116.339	109.771	109.129	99.8486	25.287	33.97	40.252	36.471	26.5726		104	203					95.45	143.284	105.763	119.485	114.33	17.962	12.712	12.937	11.457	10.1087	44.434	42.55	40.6194		104	205					11.715	8.935	7.455	8.767	10.6524	5.192	2.636	5.194	2.904	2.60695	5.027
		88.183	114.039	108.194	107.854	98.4463	25.084	34.325	41.854	37.173	24.3819		104.5	204					94.859	140.481	106.549	123.343	112.478	18.18	12.831	12.876	11.607	9.63145	45.859	41.368	39.3989		104.5	206					12.999	10.08	9.087	9.601	10.0062	6.13	3.447	6.28	4.002	2.4377	6.327
		88.355	114.635	109.336	106.767	97.4231	24.786	33.994	42.028	36.271	24.4386		105	205					92.293	142.616	104.999	119.588	109.687	16.755	11.897	11.755	10.143	8.9177	42.562	42.784	38.1949		105	207					12.425	9.193	8.215	8.838	10.2027	5.219	2.999	5.557	3.393	2.8002	5.773
		86.673	116.17	113.064	107.584	99.0408	27.061	36.158	42.172	37.83	26.0643		105.5	206					93.798	147.313	110.425	118.317	112.087	17.923	12.212	12.533	10.767	9.8717	44.904	41.904	40.0214		105.5	208					11.68	8.258	7.231	7.987	9.2617	4.671	2.631	4.847	3.125	1.94395	4.824
		88.574	116.63	115.721	107.394	98.4711	27.229	34.202	41.093	36.374	26.1248		106	207					92.399	146.292	109.658	120.145	112.296	18.25	12.189	12.621	10.795	10.8805	43.89	42.575	41.1254		106	209					14.352	11.343	10.038	10.583	9.6437	6.836	3.789	6.97	4.668	2.43245	9.304
		87.157	115.792	115.557	106.369	100.121	28.559	34.681	40.821	36.343	26.6379		106.5	208					93.367	144.762	107.619	120.262	110.881	17.872	12.259	11.79	10.78	8.8272	43.284	41.436	38.0714		106.5	210					14.167	11.39	10.035	10.328	8.96345	6.852	3.848	6.747	4.735	2.1332	10.433
		86.545	111.513	117.373	107.88	100.068	30.529	37.672	43.232	36.883	27.0628		107	209					91.681	144.489	107.931	126.552	113.122	18.246	12.503	12.788	11.313	10.8559	44.254	42.817	41.3339		107	211					15.027	12.246	10.389	11.028	9.21395	6.989	4.001	6.998	5.532	2.4257	10.46
		87.174	110.613	113.673	105.309	101.254	29.615	38.967	45.06	36.558	27.4244		107.5	210					92.384	146.547	108.884	119.964	113.4	18.391	12.852	12.863	11.517	10.8362	44.835	42.04	42.0474		107.5	212					13.912	11.33	9.658	10.148	7.5082	6.615	3.635	6.476	4.635	1.1232	10.141
		84.43	114.364	113.375	106.027	102.199	28.392	39.088	45.698	37.545	28.4873		108	211					90.252	137.057	105.53	122.73	113.712	17.469	11.983	12.028	10.896	10.9427	43.2	41.113	42.1689		108	213					13.543	10.406	9.358	9.777	8.73195	6.349	3.673	6.563	4.401	2.10645	8.356
		84.05	113.243	113.728	106.36	103.319	30.634	39.398	45.427	37.667	30.0701		108.5	212					91.469	138.245	105.394	115.098	112.278	17.459	12.145	12.435	11.224	9.7067	44.125	40.73	41.2284		108.5	214					12.466	9.305	8.436	9.06	7.95795	5.68	3.439	5.91	3.693	1.4337	7.48
		83.553	109.36	105.916	101.668	101.966	29.648	37.142	42.913	33.857	30.6841		109	213					90.997	134.048	105.722	118.957	114.868	18.146	12.847	13.077	11.877	10.428	44.613	41.267	41.9594		109	215					12.591	9.717	8.855	9.425	7.0792	6.257	3.536	6.378	3.916	0.9602	8.27
		82.267	109.706	105.616	99.174	102.172	30.172	37.278	42.749	32.802	30.3449		109.5	214					91.331	133.361	105.678	118.749	114.528	17.812	12.257	12.786	11.316	10.533	44.68	40.995	41.7879		109.5	216					12.924	9.924	8.807	9.764	9.8692	6.783	4.024	6.89	4.385	2.70745	7.306
		78.65	108.895	105.468	99.898	103.271	32.196	37.002	43.424	33.176	31.8803		110	215					89.074	137.134	104.505	115.737	113.907	17.011	11.72	12.262	10.582	10.2445	45.332	39.611	40.9154		110	217					12.15	9.313	8.13	9.129	9.7702	6.57	3.793	6.603	3.955	2.6872	6.173
		78.179	108.465	101.356	97.911	104.478	30.011	38.522	45.969	31.549	30.7996		110.5	216					88.103	136.036	104.651	118.448	115.068	17.546	11.836	12.316	10.766	10.7817	46.333	40.925	42.0909		110.5	218					14.707	11.393	9.971	10.07	10.4627	7.024	3.749	6.755	4.601	3.0217	8.421
		76.201	106.569	91.762	97.765	103.617	23.105	37.091	42.342	34.642	31.1761		111	217					87.056	133.463	104.518	116.056	114.349	17.584	11.542	12.008	10.813	10.9749	46.487	39.582	41.9929		111	219					16.338	12.831	11.648	13.027	9.5522	8.285	5.27	8.871	6.494	2.48195	10.648
		86.988	111.895	95.926	105.397	103.226	22.618	34.616	40.335	40.217	33.1541		111.5	218					89.3	137.254	102.829	118.197	111.297	16.8	11.451	11.352	10.041	10.1632	45.237	39.744	40.7119		111.5	220					14.886	11.812	10.931	12.531	9.0612	7.606	4.272	8.2	6.262	2.3882	9.766
		88.247	112.047	95.078	107.32	101.591	22.149	32.51	38.543	39.368	33.6251		112	219					89.566	139.303	106.783	120.543	109.956	18.338	11.933	12.901	10.993	10.385	47.495	41.991	40.9829		112	221					16.045	12.787	11.755	13.589	8.10695	8.105	4.985	9.039	7.035	1.8222	10.699
		87.156	111.157	94.874	107.957	101.947	22.207	32.164	37.548	38.359	33.7559		112.5	220					89.772	134.568	107.443	118.944	109.835	18.535	12.364	13.061	11.428	11.056	47.055	40.289	41.4954		112.5	222					16.654	12.675	11.777	13.264	8.4372	8.429	5.511	9.305	6.965	2.16345	10.262
		87.691	112.263	94.223	108.694	101.744	21.395	31.248	36.687	37.496	34.3566		113	221					88.753	133.833	105.44	122.555	109.684	17.931	11.956	12.684	10.689	10.612	45.235	42.375	41.3929		113	223					15.921	12.659	11.784	12.852	8.64495	8.507	5.389	8.961	6.921	2.6622	9.848
		87.92	111.741	94.942	109.894	97.5226	21.54	31.44	36.345	36.79	31.9651		113.5	222					88.826	131.994	106.258	118.214	109.017	18.438	11.954	12.526	11.202	9.96295	44.195	40.347	41.0269		113.5	224					16.742	12.851	11.652	12.993	7.9707	8.488	5.565	9.359	7.517	2.37195	10.825
		88.626	110.495	95.065	109.202	96.5891	21.298	30.687	36.272	35.916	31.8254		114	223					87.135	135.183	106.243	114.838	109.214	18.162	11.691	12.508	11.256	10.1852	46.159	41.316	42.1844		114	225					16.634	12.652	11.716	13.28	9.82545	8.57	5.413	9.24	7.77	2.67395	11.032
		86.569	111.339	95.716	108.705	95.6261	21.191	30.337	35.753	35.208	32.5246		114.5	224					88.561	135.601	108.097	122.802	107.678	19.491	12.606	13.373	12.011	10.056	46.453	42.245	41.5899		114.5	226					17.322	13.8	12.098	14.536	11.7512	9.823	6.294	10.443	10.677	4.3717	13.978
		85.479	109.985	94.969	109.125	93.8761	21.131	29.829	35.637	35.684	32.5879		115	225					89.76	137.649	108.384	120.649	109.299	19.669	13.619	13.626	12.686	9.4802	46.782	43.214	41.0459		115	227					16.823	13.411	12.241	14.416	10.8302	9.897	5.82	10.097	9.19	3.7267	13.101
		84.343	110.422	94.967	107.48	90.4725	21.618	31.195	36.172	36.701	30.3701		115.5	226					88.935	133.138	106.401	120.466	111.453	18.212	12.089	12.098	11.44	10.6105	46.826	42.565	43.2984		115.5	228					16.664	12.865	11.254	13.237	11.8342	8.718	5.127	9.457	7.983	4.4327	11.227
		84.416	109.78	94.319	107.782	97.4498	21.668	30.207	35.513	36.798	30.5216		116	227					91.37	139.031	107.545	121.671	110.086	19.657	13.452	13.593	12.801	10.9162	46.953	44.833	42.2274		116	229					16.803	12.919	11.609	13.354	11.8827	9.14	5.876	9.448	7.502	4.6942	11.228
		86.436	108.299	95.337	108.747	98.0713	21.746	31.123	35.891	36.558	29.2176		116.5	228					90.297	140.337	107.495	127.615	110.05	20.118	13.339	13.465	12.621	10.3842	47.022	45.153	42.3604		116.5	230					16.234	12.109	11.389	12.737	11.5942	8.499	5.219	8.852	7.466	4.5862	10.154
		82.314	109.129	94.653	106.855	97.6843	20.601	29.649	34.7	36.186	28.6446		117	229					90.963	135.266	108.048	120.179	108.727	20.462	13.804	13.913	12.883	10.5992	48.251	46.598	40.8264		117	231					15.964	11.943	11.287	12.531	11.8497	8.666	5.294	8.494	6.782	4.87395	9.965
		82.451	107.787	95.172	108.356	98.1161	21.078	31.127	35.995	37.471	27.7816		117.5	230					90.305	135.744	109.881	126.457	108.254	18.545	12.047	12.641	11.517	10.4735	46.364	42.005	42.2929		117.5	232					15.99	12.523	11.547	12.479	11.8607	8.562	5.616	8.72	6.958	4.88995	9.87
		80.703	108.626	93.205	106.117	98.5226	20.79	30.919	35.703	37.79	27.6039		118	231					92.172	140.157	107.527	118.584	111.17	19.443	12.73	13.185	11.725	11.4394	45.571	44.983	42.9044		118	233					16.466	12.403	11.352	12.539	12.7292	8.721	5.917	9.352	7.234	6.45095	9.676
		82.121	110.382	95.168	107.144	98.2453	21.743	32.943	37.18	39.911	27.1183		118.5	232					91.36	140.916	107.312	120.805	111.515	20.065	13.34	13.555	12.671	11.9692	47.558	45.3	43.5534		118.5	234					15.233	11.727	11.081	12.071	12.513	7.99	5.252	8.659	6.94	5.8927	10.017
		83.15	109.05	97.342	107.523	97.9806	23.071	35.216	38.745	40.372	26.6974		119	233					88.618	139.994	106.618	125.246	109.639	18.81	11.254	11.505	10.744	10.529	43.848	44.347	43.2509		119	235					16.206	11.955	10.631	11.94	11.7952	8.285	5.273	8.839	6.804	4.96295	9.82
		83.836	111.402	99.328	107.988	97.2878	23.364	36.876	40.636	40.522	26.6454		119.5	234					91.331	136.586	107.025	114.332	112.309	20.189	12.881	12.707	12.466	11.945	44.826	46.312	44.4484		119.5	236					15.844	12.303	11.176	12.632	11.9615	8.942	5.83	9.303	7.575	5.1332	10.48
		83.227	109.954	98.433	108.174	96.7013	23.913	37.667	41.633	40.901	27.4966		120	235					89.953	133.791	102.959	118.971	113.84	18.913	11.558	12.125	11.071	11.955	45.336	45.079	44.6429		120	237					15.878	12.602	11.297	12.471	11.4075	9.037	5.807	9.334	7.489	4.6507	10.729
		67.812	86.317	74.859	82.609	96.4725	15.702	25.58	30.694	31.439	27.1216		120.5	236					67.264	104.791	82.179	94.439	111.018	14.384	8.187	8.541	8.313	12.3347	35.502	33.292	45.9799		120.5	238					17.364	14.573	10.854	16.288	11.2215	11.178	7.475	13.09	13.921	4.4507	14.144
		66.001	88.572	74.561	82.345	97.1031	15.414	25.042	30.302	30.897	27.4046		121	237					66.041	107.044	84.744	93.097	113.001	13.882	8.153	8.577	7.753	10.7567	33.883	32.813	42.7399		121	239					17.43	13.842	10.957	15.823	11.425	10.459	7.21	12.771	11.562	4.6057	14.04
		66.848	86.5	75.379	82.262	95.6361	15.291	24.258	29.974	30.154	26.3591		121.5	238					66.181	102.276	85.382	95.617	112.014	14.67	8.25	8.576	8.211	11.34	35.185	32.397	43.8324		121.5	240					16.748	12.934	11.21	15.09	11.4802	9.477	6.385	11.045	9.509	4.9477	12.416
		65.897	87.334	73.75	82.281	95.8398	14.871	23.823	29.083	29.55	27.4928		122	239					66.827	107.665	85.305	92.736	112.503	14.777	8.768	9.002	8.214	11.977	35.828	34.238	44.9844		122	241					16.828	13.112	11.31	14.887	10.8182	10.298	6.191	11.093	10.016	4.35195	13.101
		67.957	87.506	75.228	83.237	94.5611	15.305	24.777	29.609	30.479	27.3756		122.5	240					66.086	105.971	84.477	97.053	112.523	14.973	8.357	9.012	8.27	10.1475	34.392	34.091	42.6529		122.5	242					16.669	12.758	11.007	14.833	10.9732	10.16	6.133	10.687	8.995	4.44195	12.109
		66.642	88.347	75.452	83.735	96.1021	15.584	24.769	30.558	30.535	29.0193		123	241					66.963	107.277	85.487	92.115	109.723	15.088	8.368	9.437	8.278	11.63	35.764	35.299	44.1244		123	243					17.014	12.325	11.046	14.221	11.279	9.369	5.992	10.538	9.886	5.0542	10.596
		66.547	88.406	75.963	83.239	96.6645	15.948	25.333	31.048	31.78	30.4261		123.5	242					66.642	106.616	88.081	97.21	108.823	14.788	8.387	9.209	7.863	10.486	33.802	34.259	43.7629		123.5	244					16.583	12.252	11.029	13.94	11.3522	9.325	5.776	9.959	9.564	5.05845	10.689
		67.931	89.004	75.591	84.565	98.0368	16.015	25.402	31.315	31.796	31.4246		124	243					65.923	109.688	86.001	93.624		15.127	8.458	9.309	7.992		34.908	33.579			124						16.864	12.05	10.883	13.929		9.277	5.788	10.44	9.623		10.129
		67.737	88.535	76.142	82.528	97.3453	16.418	26.342	32.612	32.406	32.1036		124.5	244					66.609	110.203	86.096	91.343		15.68	8.658	9.26	8.29		35.886	35.049			124.5						16.65	11.912	10.834	13.568		9.167	6.333	9.99	9.166		10.153
		66.757	87.885	76.347	83.056		16.746	26.406	33.476	32.816			125						66.835	106.907	86.946	90.801		15.802	8.679	9.305	8.328		34.718	35.618			125						16.26	11.711	10.846	13.364		9.209	6.333	10.027	8.825		9.839
		69.607	87.948	77.453	83.208		17.07	27.43	34.857	33.692			125.5						67.173	108.976	86.783	93.871		15.762	9.059	9.358	8.461		36.567	34.351			125.5						16.209	11.486	10.672	13.499		9.421	6.394	10.043	9.307		10.01
		68.515	88.126	78.926	83.713		17.612	28.308	36.045	34.125			126						68.575	110.486	88.165	91.655		15.783	8.653	9.228	7.981		34.934	35.261			126						17.033	12.825	11.2	15.333		11.151	7.654	12.424	12.872		12.138
		67.868	87.45	76.89	83.717		17.531	28.823	36.69	34.249			126.5						68.035	114.761	88.03	90.122	84.5726	15.516	8.929	9.29	7.99	6.92545	34.28	34.484	32.9524		126.5	245					16.35	12.232	10.682	14.479		10.613	6.923	11.434	11.385		12.134
		68.633	87.674	76.387	82.427		17.167	27.494	36.657	33.932			127						67.608	112.966	85.813	88.923	85.1358	15.807	8.523	9.344	8.188	6.66045	35.181	35.354	31.9034		127	246					17.221	14.141	10.843	16.033		12.263	8.464	14.165	15.768		13.025
		67.811	88.32	77.107	82.969		17.672	28.695	37.983	34.864			127.5						68.393	107.899	87.142	94.751	84.7683	16.192	9.089	9.552	7.814	6.99595	35.146	37.256	32.3464		127.5	247					16.733	13.968	10.583	15.927	13.0599	12.024	8.573	14.485	15.527	8.5577	13.538
		66.888	88.929	76.85	83.705		18.547	30.006	39.844	35.871			128						66.73	111.724	87.111	87.867	85.5376	16.829	8.97	9.795	8.72	7.25945	35.292	36.679	33.5884		128	248					16.834	13.495	10.789	15.431	12.8032	11.619	7.915	13.754	13.52	7.6422	14.002
		66.234	87.422	73.032	81.258	75.2976	16.678	27.762	36.273	34.536	21.9288		128.5	245					65.877	113.14	85.854	91.875	85.8011	16.569	8.729	9.625	8.153	7.2222	34.07	37.132	32.7969		128.5	249					17.341	12.923	10.906	15.012	12.2857	11.222	7.521	11.767	11.116	6.2457	13.273
		68.325	87.754	71.898	82.588	75.2681	15.955	26.452	34.078	33.543	21.4888		129	246					66.837	114.292	87.734	86.761	85.3648	16.965	8.852	9.699	8.124	7.36195	34.61	36.65	34.0869		129	250					17.145	12.87	10.662	15.249	12.3245	10.9	7.377	12.155	12.286	6.5412	13.203
		68.285	88.826	72.885	83.071	75.1456	16.325	26.164	33.733	33.358	20.9943		129.5	247					68.297	112.122	88.038	87.697	87.0416	17.255	9.01	9.831	8.32	7.13095	34.973	36.353	32.5859		129.5	251					16.414	11.829	10.698	14.597	12.1069	10.799	7.205	10.759	10.876	6.13545	13.055
		67.01	88.533	72.598	83.215	74.7138	16.095	25.682	33.703	32.992	20.4068		130	248					69.429	115.109	87.637	93.451	86.2133	17.45	9.5	10.057	8.337	7.2907	34.406	37.904	32.7989		130	252					16.797	12.079	10.542	13.907	11.9417	10.766	7.348	10.819	10.482	6.08795	11.88
		67.382	90.287	74.768	84.051	75.8803	17.607	27.074	35.336	34.795	21.1176		130.5	249					67.677	113.307	87.954	88.876	85.9671	17.688	9.205	10.274	8.789	7.5412	35.536	37.611	34.0229		130.5	253					16.307	11.996	10.525	13.838	11.7412	11.045	7.675	10.59	10.928	5.7977	12.261
		65.998	90.7	76.548	85.005	75.9423	18.298	29.35	36.51	35.715	21.4366		131	250					70.826	116.666	87.401	96.784	85.2766	17.886	9.411	10.202	8.73	7.5977	34.92	38.708	33.7234		131	254					16.743	13.025	10.476	15.242	11.7217	12.018	8.675	13.151	15.551	5.9237	13.71
		67.356	91.453	78.679	85.369	75.937	19.708	30.745	37.121	36.288	22.1023		131.5	251					67.145	111.352	86.202	90.165	86.6051	17.323	8.974	9.759	8.586	7.7292	34.955	37.008	34.0144		131.5	255					16.723	12.745	10.453	14.989	11.5312	11.846	8.278	12.323	13.309	5.8057	12.975
		68.303	90.692	76.715	83.241	76.6711	20.4	31.769	37.406	36.14	22.2071		132	252					67.75	110.78	84.841	87.213	87.1245	17.444	9.127	9.63	9.015	7.48045	35.658	37.259	33.6529		132	256					16.94	11.79	10.549	14.105	11.3355	11.001	7.594	10.86	11.278	5.7402	11.918
		68.008	92.8	75.537	84.208	76.1338	19.961	31.369	39.335	36.537	23.0196		132.5	253					67.359	113.954	86.543	89.914	87.6413	16.899	8.951	9.466	8.912	7.50045	34.028	37.183	32.9374		132.5	257					16.279	11.55	10.633	13.558	11.2567	10.371	7.478	10.154	10.886	5.93295	10.975
		67.665	88.91	73.742	82.515	75.9095	18.038	29.589	40.335	36.351	23.4361		133	254					65.924	110.923	88.513	98.088	86.2318	16.34	8.703	9.302	8.447	7.5347	34.622	38.328	33.8229		133	258					16.452	11.49	10.207	13.468	12.388	10.572	7.81	10.267	11.514	8.16695	11.183
		68.794	89.652	73.676	83.661	76.9523	17.619	27.604	38.109	36.686	24.3374		133.5	255					65.469	112.558	87.657	93.784	86.9505	16.295	9.158	9.502	8.938	7.73095	34.723	36.701	34.7564		133.5	259					15.914	11.573	10.261	13.111	11.726	10.522	7.488	10.167	10.758	7.23045	9.995
		67.395	89.288	71.559	83.259	77.2183	17.083	27.664	35.503	34.64	25.0976		134	256					65.656	108.759	86.422	92.347	85.7623	16.298	8.654	9.431	8.671	8.1477	33.352	37.081	34.5409		134	260					15.805	11.749	10.001	14.127	12.8497	11.996	8.465	11.622	13.77	9.8067	12.614
		69.038	89.728	72.268	82.559	76.3795	16.876	27.616	34.684	33.371	25.3984		134.5	257					64.445	109.524	87.954	89.06	86.5908	16.373	8.707	9.604	8.821	7.8382	33.659	38.686	34.1564		134.5	261					16.601	13.276	10.393	15.385	12.593	13.068	9.49	14.182	17.207	9.79395	11.965
		69.822	88.307	70.644	83.56	76.1786	16.825	28.109	34.478	33.263	24.8876		135	258					64.03	108.516	87.354	88.096	86.3103	16.373	8.849	9.543	8.673	7.9792	35.013	37.105	34.1854		135	262					17.5	14.438	11.733	18.112	12.4275	14.389	11.323	17.065	22.955	8.8437	5.469
		68.595	89.443	70.825	83.315	76.4501	16.197	27.166	34.095	32.667	25.8786		135.5	259					64.456	107.96	87.158	91.155	86.4428	16.756	9.067	9.465	8.655	8.1732	32.712	37.659	34.2184		135.5	263					17.761	14.711	13.468	19.139	12.3357	14.9	11.338	17.852	25.342	7.5482	3.875
		69.169	88.558	71.866	82.617	76.4913	16.687	28.088	34.744	33.663	27.1421		136	260					63.897	108.474	87.148	85.905	88.8108	16.484	8.743	9.114	8.404	8.4052	33.2	37.177	34.7104		136	264					17.301	15.211	13.014	20.002	12.2717	14.983	11.247	18.706	30.72	7.8212	2.035
		68.954	89.612	72.65	83.861	74.3848	17.836	28.759	37.138	35.418	24.8873		136.5	261					64.031	110.842	86.333	91.785	86.8578	16.789	8.982	9.567	9.142	8.5582	34.78	37.547	35.1289		136.5	265					18.288	15.313	10.64	19.02	11.6747	12.921	12.003	17.287	20.307	7.05145	11.802
		66.238	90.03	72.743	83.149	75.0396	18.03	29.639	38.657	36.003	23.5821		137	262					64.051	109.099	88.093	90.545	90.3235	17.589	9.067	9.948	9.105	8.62645	34.186	36.696	35.3694		137	266					17.376	14.013	10.819	18.164	11.6215	13.732	11.361	15.857	17.074	6.99545	15.558
		67.374	90.998	74.483	83.647	75.6651	19.337	31.267	39.705	36.663	23.4701		137.5	263					65.197	108.069	88.825	87.795	86.1203	17.964	9.509	10.215	9.39	8.2297	35.231	35.044	34.5369		137.5	267					17.44	13.328	10.683	16.843	11.4567	14.203	10.544	14.33	14.223	7.2012	12.882
		69.227	90.779	77.51	83.84	75.2373	20.679	32.586	39.135	37.076	23.1931		138	264					64.465	108.01	85.736	91.342	85.0503	17.513	9.067	10.072	8.628	8.3732	34.855	35.483	35.0139		138	268					17.423	12.764	10.33	16.394	12.1617	13.107	10.642	14.416	15.491	9.49045	12.309
		69.26	90.315	82.086	83.624	76.5203	23.127	32.796	39.438	38.093	24.7781		138.5	265					65.789	108.801	86.517	89.066	86.8468	17.928	9.71	10.369	9.292	8.1262	33.655	35.238	34.1609		138.5	269					16.551	12.618	10.303	16.665	12.0177	12.999	10.56	14.711	16.751	8.5807	12.472
		66.788	90.293	85.917	83.125	76.9611	24.032	32.12	38.82	37.902	26.0433		139	266					63.859	110.487	85.388	87.12	88.2663	17.643	9.305	10.128	8.989	7.7672	33.807	35.907	35.0304		139	270					16.22	12.938	10.442	16.278	11.6362	13.185	10.569	14.807	15.234	7.32495	12.228
		67.69	89.665	90.862	83.065	78.1125	25.409	32.653	39.347	38.44	27.0406		139.5	267					64.191	110.154	86.72	89.997	87.2713	17.498	8.959	9.932	8.961	8.04245	32.289	35.788	34.2674		139.5	271					16.488	12.134	10.345	15.11	11.2952	12.513	9.779	13.029	13.55	6.86395	11.37
		66.307	90.344	88.524	82.408	77.1361	29.211	33.46	37.45	38.099	27.5038		140	268					64.87	109.448	85.376	83.884	85.7003	17.543	9.24	10.288	9.141	7.8327	32.345	34.546	33.7719		140	272					16.453	12	10.145	14.745	11.1945	11.768	9.739	12.451	12.253	7.18245	11.168
		65.202	88.716	86.305	82.559	77.5366	29.323	38.386	37.79	37.456	27.8756		140.5	269					65.675	108.865	86.824	91.049	85.1501	18.484	9.736	10.219	9.452	7.94545	32.697	34.531	34.7279		140.5	273					16.341	12.02	9.742	14.255	11.005	11.488	9.661	12.849	12.992	6.87545	11.233
		65.767	89.194	84.184	82.426	75.6063	28.047	40.633	37.486	39.514	27.1533		141	270					64.154	108.663	87.501	86.03	84.4033	18.439	8.693	10.646	9.085	7.9287	32.761	35.483	34.6144		141	274					15.401	11.548	9.885	13.644	11.2107	11.827	9.174	11.919	11.58	8.60495	11.336
		67.458	87.981	80.195	82.724	76.3441	24.833	38.537	47.156	41.124	26.0796		141.5	271					64.591	109.882	87.272	87.478	85.0866	18.825	9.386	10.794	9.171	8.05495	33.895	35.892	33.7409		141.5	275					16.93	12.763	10.164	15.863	12.2039	13.656	11.269	15.094	17.217	10.6285	12.433
		65.805	88.995	77.357	82.829	75.2736	23.346	35.857	46.599	41.322	24.7976		142	272					65.61	107.399	89.233	90.218	83.7603	18.741	9.121	10.121	9.113	7.75545	31.363	34.607	33.7439		142	276					16.219	12.783	9.879	15.205	13.736	13.346	10.646	13.954	14.858	13.5747	13.67
		65.653	89.168	76.904	82.149	75.7965	22.893	35.888	46.299	40.734	24.2118		142.5	273					66.65	108.651	85.197	87.933	85.6521	18.484	9.584	10.354	8.96	8.1892	32.194	33.846	34.7189		142.5	277					16.015	13.105	9.917	16.107	14.5599	13.727	11.379	15.25	16.995	14.4997	14.263
		66.058	87.703	74.98	82.262	75.4816	22.273	35.696	47.217	41.228	24.2439		143	274					67.015	111.735	86.045	93.55	85.3513	18.902	9.706	10.551	9.192	8.49645	32.91	35.083	33.9964		143	278					15.963	12.156	10.073	14.72	14.6722	13.18	10.21	13.809	15.236	16.0557	13.855
		66.557	88.711	75.935	82.335	75.4428	22.591	35.484	47.633	41.115	23.6063		143.5	275					66.66	107.455	85.071	85.081	84.8758	18.547	9.635	10.604	9.217	8.8387	32.159	34.386	33.6929		143.5	279					15.858	11.687	9.246	14.354	14.1054	12.41	9.89	12.483	13.367	12.7712	12.655
		67.518	90.21	75.949	82.4	75.4508	22.968	35.174	48.138	41.34	24.3706		144	276					66.857	109.136	85.121	87.844	84.7926	18.218	9.616	10.59	9.337	8.3892	30.771	34.282	33.7244		144	280					15.925	12.704	10.053	16.174	13.3832	14.108	11.713	15.772	20.408	11.6477	10.013
		67.421	92.383	79.348	82.551	76.1676	23.842	36.214	48.627	41.919	25.8629		144.5	277					66.287	109.982	88.971	86.326	84.9476	18.047	9.167	9.948	8.855	8.89395	30.836	35.813	33.0019		144.5	281					16.493	12.842	9.724	16.48	12.8637	14.284	12.259	15.907	20.67	10.4667	10.186
		67.888	89.191	81.274	83.354	75.4383	25.239	37.452	49.199	42.121	26.6573		145	278					66.266	109.568	85.847	87.186	84.1178	18.006	9.004	9.718	8.574	8.58545	28.83	33.48	33.4124		145	282					16.099	12.939	9.353	15.814	12.5179	13.341	11.691	15.451	18.402	10.5557	13.304
		67.201	91.435	83.502	82.602	76.5238	26.266	38.694	48.455	42.206	27.8181		145.5	279					65.604	109.723	86.211	84.033	85.1698	18.881	9.474	9.996	9.263	8.4067	30.809	34.922	32.5939		145.5	283					15.644	12.054	9.75	15.629	12.3244	13.494	11.377	14.357	17.167	10.897	14.201
		68.158	93.049	90.121	82.89	77.7373	28.196	39.329	47.793	42.532	28.4441		146	280					65.362	110.201	86.208	89.494	83.2988	18.639	9.335	9.567	9.374	8.6222	30.159	34.968	32.0009		146	284					15.74	11.484	9.564	14.527	12.2597	13.2	10.327	12.834	14.802	10.5905	13.965
		67.659	90.612	92.503	84.131	78.7195	30.094	38.822	47.858	42.648	29.4386		146.5	281					65.863	111.615	86.943	89.559	85.5076	18.696	9.745	10.433	9.899	9.04195	30.274	35.868	32.1694		146.5	285					15.276	11.581	9.628	14.166	11.8095	12.699	10.177	12.222	14.649	9.35945	12.893
		66.344	93.708	93.09	84.328	78.9291	29.895	39.363	48.319	43.177	29.2936		147	282					65.683	110.701	84.96	83.393	83.9913	18.605	9.444	10.072	9.381	8.78495	29.663	33.416	32.6774		147	286					15.639	11.524	9.443	14.194	11.6259	12.813	10.502	12.943	15.02	8.69445	11.895
		66.664	91.775	93.983	82.657	80.2188	29.928	37.736	47.307	43.412	30.0373		147.5	283					64.672	109.423	85.489	83.164	84.7101	18.292	9.538	10.434	9.633	9.1132	30.812	36.157	33.4489		147.5	287					15.276	10.944	9.332	13.372	11.3797	12.117	9.718	11.814	13.136	8.8892	12.036
		66.504	92.883	96.661	83.182	79.2941	33.315	38.393	47.991	43.971	30.6301		148	284					64.282	110.947	84.094	84.525	85.5193	18.564	9.259	10.154	9.37	8.8432	30.546	35.372	31.5404		148	288					15.782	11.137	9.264	13.404	10.9097	12.645	9.535	12.14	13.871	8.2667	12.894
		65.546	89.759	98.191	82.941	78.0938	36.31	37.407	47.01	43.181	31.8138		148.5	285					64.62	110.298	85.337	88.228	84.5121	18.695	9.648	10.173	9.585	8.9147	29.854	33.558	31.5754		148.5	289					15.721	12.819	10.279	15.606	12.2202	14.712	12.145	16.253	21.511	11.4507	7.28
		65.954	90.484	98.162	81.872	77.7911	36.698	37.66	47.103	43.141	32.4951		149	286					65.392	109.975	87.304	91.093	86.9906	19.656	9.909	10.487	9.812	9.15695	31.941	35.171	32.5519		149	290					16.045	13.012	11.28	17.18	11.8117	15.954	13.209	19.436	36.032	10.3427	1.838
		66.426	91.998	94.428	81.259	76.9878	35.682	44.898	48.308	43.499	33.9876		149.5	287					64.94	109.965	87.202	89.212	83.4711	19.479	9.996	10.807	9.878	9.06995	32.039	36.079	31.8279		149.5	291					15.548	13.491	10.786	16.71	12.0762	15.344	12.431	18.663	33.252	11.4794	2.222
		67.289	91.082	93.666	82.347	76.1448	33.914	46.978	48.508	43.558	32.8561		150	288					65.542	112.183	84.242	91.804	84.6438	19.18	9.695	10.241	9.728	9.00945	31.475	34.884	31.0819		150	292					15.958	12.977	11.369	16.245	11.5182	14.712	12.656	17.978	30.595	10.2505	4.289
		69.009	92.504	96.675	83.567	75.8668	35.383	46.436	52.066	44.229	32.5286		150.5	289					65.382	111.912	83.765	91.742	85.2958	19.743	9.825	11.116	9.977	8.57345	30.641	34.706	31.8799		150.5	293					15.514	12.197	9.201	15.702	11.0765	13.356	12.173	15.616	20.896	9.1792	13.398
		66.686	89.262	94.247	81.767	75.1491	33.938	49.002	54.619	43.181	32.6786		151	290					65.578	116.722	83.198	94.865	84.621	20.154	9.853	11.04	9.061	8.3947	32.506	34.407	29.7104		151	294					15.019	12.161	9.306	14.393	12.0042	13.514	10.973	13.901	18.444	12.6419	14.067
		66.673	89.842	93.212	80.97	75.7828	32.356	48.483	61.792	47.223	32.7809		151.5	291					64.583	111.924	84.13	91.655	83.7971	20.101	9.871	10.66	9.641	8.9727	30.877	34.368	31.4209		151.5	295					15.251	11.722	8.933	14.214	12.175	13.537	10.586	13.598	17.695	12.9217	14.384
		65.703	90.66	97.284	83.289	76.4176	33.944	47.436	58.825	49.314	32.9801		152	292					65.128	111.168	84.605	90.08	85.2206	19.763	9.954	10.432	9.998	8.79795	29.617	35.023	31.1189		152	296					15.167	11.771	9.146	13.956	11.8415	13.683	10.428	13.199	17.907	11.863	13.938
		67.204	91.616	99.866	82.079	77.824	36.228	47.703	57.162	48.363	33.7256		152.5	293					65.631	111.126	82.688	85.895	85.8993	20.087	9.665	10.507	9.854	9.26245	29.443	33.87	31.6264		152.5	297					15.25	12.099	9.265	13.804	11.5595	13.416	10.504	13.5	19.36	11.2405	14.029
		66.167	93.603	102.052	81.854	77.8251	37.584	46.562	54.931	48.029	34.5778		153	294					66.356	111.993	83.116	88.689	83.5885	19.379	9.751	10.634	9.57	8.9447	30.125	33.884	30.0949		153	298					15.358	11.856	9.258	13.483	11.1189	13.304	10.289	13.041	17.621	9.93245	14.723
		68.232	95.183	101.692	82.715	78.5833	37.466	44.762	52.894	47.331	34.9804		153.5	295					65.947	109.813	82.896	88.136	83.0913	19.965	9.861	10.671	9.502	9.04345	30.088	34.456	32.0399		153.5	299					15.081	11.658	8.954	13.283	10.9529	13.322	10.503	13.271	17.788	9.57845	14.425
		67.246	94.66	100.334	82.2	80.9528	36.899	43.669	51.373	46.644	35.5376		154	296					64.822	110.236	82.313	88.394	83.3663	19.858	9.217	10.472	9.222	8.90595	29.915	33.103	31.5144		154	300					15.111	11.371	8.586	13.118	10.9902	13.145	10.565	13.617	17.208	9.9612	14.203
		67.746	93.358	102.138	81.683	81.1245	36.933	43.528	52.476	47.145	35.9306		154.5	297					64.258	109.782	83.821	85.731	84.5251	19.475	9.342	10.409	9.403	9.09445	31.101	35.25	30.2614		154.5	301					14.911	11.527	8.649	13.342	10.5212	13.552	10.995	13.86	18.82	8.83795	14.146
		68.052	92.536	103.799	81.629	81.7658	41.048	43.159	52.188	46.003	36.2636		155	298					65.196	110.181	83.121	88.115	85.8453	20.276	9.73	11.189	9.939	9.5352	30.738	33.22	32.1114		155	302					14.874	12.257	9.132	14.313	10.687	14.461	12.417	16.486	21.551	9.18945	7.968
		66.893	89.373	102.898	80.525	81.1681	43.105	41.874	50.749	45.164	35.6709		155.5	299					64.431	114.25	83.255	87.989	85.234	19.8	9.451	10.753	9.341	9.6092	31.389	34.124	32.6144		155.5	303					14.948	12.255	8.5	14.347	11.8965	14.053	12.119	15.388	21.653	13.2969	10.777
		65.72	90.197	104.631	81.713	82.2058	42.599	42.622	51.798	45.511	36.9926		156	300					66.191	111.627	82.481	87.756	85.8471	20.024	9.976	11.288	9.748	9.2802	30.171	33.257	31.7349		156	304					15.441	12.53	9.62	15.764	12.6695	15.89	13.441	18.39	29.221	18.2995	2.417
		64.904	91.731	102.158	81.544	81.5076	41.641	49.759	52.019	45.584	37.0521		156.5	301					65.835	110.759	82.51	88.355	85.6046	20.674	9.966	11.515	9.222	9.73445	30.635	34.342	31.2289		156.5	305					15.639	12.828	10.48	16.703	12.424	16.098	14.019	21.314	40.404	17.0642	1.428
		64.945	91.808	103.039	82.236	81.5163	42.276	55.368	53.724	47.097	37.2256		157	302					67.566	115.204	82.553	86.021	87.4951	21.159	10.151	11.259	9.932	9.5962	31.289	34.235	32.0119		157	306					15.516	12.999	11.21	16.358	12.4275	16.153	13.679	20.47	40.475	16.127	1.234
		66.785	91.855	104.088	81.482	80.9261	42.705	54.269	54.066	45.921	39.1718		157.5	303					68.229	114.828	79.874	92.817	85.4773	21.426	10.139	11.267	10.117	9.63745	30.657	34.756	31.1779		157.5	307					15.425	13.022	11.161	17.096	11.4437	16.197	13.896	21.108	38.028	12.6519	1.257
		65.719	90.994	103.156	81.906	80.9943	43.944	52.162	52.825	46.201	39.3146		158	304					68.256	115.225	79.384	95.711	85.1496	21.463	9.998	13.086	9.761	9.60595	30.652	34.836	30.8754		158	308					15.104	12.732	10.944	16.652	11.0099	16.412	13.383	21.036	38.203	11.3497	1.402
		67.235	90.969	103.752	82.084	82.8371	45.629	51.257	52.103	46.618	40.6036		158.5	305					67.366	114.538	79.802	97.203	83.7393	21.521	9.964	11.615	9.405	9.59745	30.541	35.264	30.2119		158.5	309					14.642	13.458	9.346	15.811	10.8202	15.118	13.532	17.729	32.7	10.9957	3.259
		66.862	93.704	103.088	83.132	80.3888	45.825	50.793	51.545	46.195	41.2601		159	306					66.978	113.283	79.127	94.194	84.9428	21.367	10.2	11.497	9.737	9.4027	30.386	34.083	30.5599		159	310					15.347	12.276	9.406	16.542	10.8002	14.148	14.208	17.372	24.083	10.9459	7.934
		67.712	90.406	104.141	81.577	80.0726	46.256	49.815	51.12	45.482	43.5386		159.5	307					66.042	111.791	80.086	93.497	84.1023	20.577	10.046	11.112	9.62	9.56895	29.743	34.177	30.8274		159.5	311					15.234	12.664	9.435	16.982	10.8947	16.372	13.852	18.64	27.114	11.3367	4.462
		66.374	90.259	103.226	80.699	81.6323	48.91	49.734	51.046	44.289	43.4548		160	308					64.622	113.329	82.351	91.659	83.8456	20.255	9.812	10.52	9.873	9.26145	29.367	32.626	30.0644		160	312					14.848	12.403	9.236	16.629	10.779	15.446	13.471	17.911	25.33	10.7054	6.373
		68.262	90.679	103.647	80.703	82.5896	50.154	48.824	49.467	44.763	43.4391		160.5	309					65.994	109.92	82.238	83.502	83.3023	19.941	9.92	10.836	9.696	9.22645	27.857	33.196	31.7309		160.5	313					15.138	12.441	9.558	16.855	10.5342	15.443	13.725	17.87	25.242	10.8627	8.164
		66.618	89.809	104.596	81.11	83.3173	48.889	48.739	51.377	44.155	42.8516		161	310					65.381	108.817	81.584	84.019	84.0576	20.597	9.721	10.914	10.26	9.8527	27.599	34.056	30.5344		161	314					14.948	12.093	9.284	16.377	10.3367	15.018	14.069	17.649	24.264	10.7754	7.367
		65.325	88.558	102.81	80	84.3538	47.89	50.978	51.391	43.885	41.6884		161.5	311					64.628	109.04	83.904	83.311	84.8855	20.272	9.533	10.912	9.55	9.40545	27.283	32.286	31.3119		161.5	315					14.82	12.817	9.024	16.09	10.3974	16.203	13.614	18.861	37.582	11.4484	1.724
		66.661	90.22	104.504	79.903	83.5083	47.343	57.616	51.352	43.956	40.7214		162	312					64.517	109.033	82.241	84.681	84.418	20.149	9.685	10.603	9.627	9.8282	25.931	30.89	30.2694		162	316					15.094	12.968	8.856	16.369	10.9342	15.909	13.879	19.062	34.578	13.3705	2.378
		67.387	89.225	103.145	82.196	83.6295	49.849	55.487	50.654	43.874	41.0956		162.5	313					63.519	111.305	82.379	86.988	84.2691	19.706	9.495	10.584	10.002	9.91345	27.291	32.052	31.0439		162.5	317					14.815	12.785	8.933	17.158	10.8027	15.414	14.515	19.172	29.993	12.945	3.624
		64.778	87.617	100.761	80.29	83.9023	49.296	53.35	48.541	42.953	41.6746		163	314					63.324	110.511	82.807	86.538	85.2403	19.982	9.925	10.427	9.874	10.1945	28.39	32.575	31.3174		163	318					14.808	12.485	8.75	16.916	11.629	15.689	14.415	19.602	29.826	16.3772	4.66
		65.952	88.09	101.834	80.818	82.3205	51.214	53.365	50.849	43.058	41.2981		163.5	315					63.957	110.654	83.28	87.936	86.3413	19.718	9.694	10.651	9.843	10.3064	27.688	31.96	31.2619		163.5	319					15.659	13.325	9.917	16.408	12.2027	16.464	14.797	21.596	42.218	20.1005	1.227
		65.851	88.191	102.15	79.706	82.9635	53.338	52.122	50.768	42.859	41.7076		164	316					63.243	110.195	83.424	80.712	87.0483	20.041	9.88	10.806	9.37	10.6462	28.798	30.632	31.2994		164	320					15.702	12.45	9.96	17.501	12.311	13.77	15.755	22.921	26.889	19.836	1.235
		65.602	89.24	102.334	79.665	82.4826	53.122	52.788	48.662	42.163	43.3259		164.5	317					63.493	110.133	82.044	81.069	87.1316	20.135	10.208	11.213	10.002	10.1955	29.549	31.896	31.4579		164.5	321					15.87	12.731	9.985	17.582	12.4662	13.439	16.42	23.978	23.347	19.4489	1.105
		65.181	90.053	101.92	79.611	82.9053	53.68	51.327	48.69	42.156	45.6913		165	318					64.25	110.331	84.635	86.786	85.7998	20.661	10.245	11.375	10.015	10.2695	27.969	31.894	30.7899		165	322					15.264	11.852	9.947	17.76	12.1482	13.959	15.875	23.88	20.359	19.4002	1.4
		66.197	88.748	100.531	80.289	83.4508	53.313	50.301	47.012	41.448	45.3153		165.5	319					63.867	110.068	82.716	81.82	85.2583	20.641	10.101	10.903	10.118	9.90795	29.028	31.333	30.5154		165.5	323					14.015	12.209	9.134	12.816	11.6044	15.983	13.253	18.148	36.666	16.9115	2.222
		65.691	87.868	100.864	80.414	82.8421	55.069	49.794	48.403	42.556	44.8581		166	320					64.785	110.826	82.08	88.575	85.3946	20.482	10.127	11.395	10.067	9.6842	28.872	31.112	29.5519		166	324					12.697	11.021	7.52	10.199	11.6829	14.256	8.843	11.649	22.53	14.5945	8.737
		66.626	88.055	100.851	79.935	83.4083	56.112	49.422	47.757	42.793	44.9768		166.5	321					66.236	115.49	84.092	91.606	82.8178	21.725	10.576	11.957	10.466	9.66745	30.097	33.204	29.0819		166.5	325					12.255	10.556	7.399	9.7	11.8689	14.066	7.962	10.438	21.48	16.1362	10.641
		67.733	87.664	98.575	80.383	84.0948	57.46	47.958	47.427	41.81	44.6646		167	322					65.779	115.003	79.789	96.355	82.3546	22.289	10.402	12.763	10.81	9.9422	28.243	33.49	29.3829		167	326					12.7	9.909	6.996	9.29	11.5692	14.329	7.315	9.36	20.32	15.1812	12.209
		67.414	89.114	97.944	80.1	83.3573	58.245	47.456	47.367	42.371	44.2433		167.5	323					64.83	112.634	78.743	88.062	82.6251	21.712	10.379	11.356	10.22	9.63595	29.484	32.176	28.3399		167.5	327					11.5	9.128	7.249	8.096	11.7882	12.438	5.919	7.114	17.997	15.2117	12.983
		66.244	92.397	97.247	80.097	82.5378	57.805	47.19	46.067	41.445	44.5698		168	324					66.048	113.712	82.089	91.724	82.5223	20.973	10.367	11.902	10.495	9.5852	29.764	31.923	26.9659		168	328					12.052	9.592	7.187	8.528	11.4657	12.942	7.327	8.14	18.531	14.8917	11.84
		64.539	95.002	94.941	80.13	83.2211	57.487	45.579	44.93	41.18	44.3771		168.5	325					64.077	112.784	82.325	86.511	83.4521	21.882	10.685	11.778	10.669	9.51595	28.932	31.422	28.2269		168.5	329					11.939	9.408	7.169	8.642	11.478	13.438	7.465	8.757	19.586	18.7067	11.642
		64.551	92.635	94.158	78.724	82.9316	57.345	45.248	44.297	40.872	44.3651		169	326					63.361	113.581	80.092	87.953	83.1993	20.501	10.205	11.555	10.142	9.6212	28.367	30.692	29.0379		169	330					12.767	10.404	8.708	12.025	11.612	15.459	10.895	15.566	26.766	17.9987	3.008
		64.193	93.02	95.22	79.676	81.5716	57.815	45.446	45.018	40.701	44.6111		169.5	327					65.788	115.359	82.663	85.177	83.8611	21.36	10.592	12.168	10.551	9.5457	29.095	33.336	28.3794		169.5	331					13.503	11.469	8.094	11.965	11.713	15.545	12.211	16.435	29.899	16.9152	2.672
		64.544	96.268	95.433	79.813	82.7203	57.464	45.203	45.465	40.764	46.1418		170	328					65.13	114.743	81.117	87.986	81.7978	21.128	10.336	12.003	10.496	9.59345	29.285	32.234	28.2704		170	332					13.592	11.393	8.175	11.036	11.53	14.983	11.17	15.714	26.927	17.0247	3.716
		64.005	93.337	94.638	79.782	82.8865	57.508	44.285	43.411	40.279	46.0411		170.5	329					66.583	114.145	80.291	90.292	81.5891	21.952	10.717	11.629	10.964	9.9587	29.283	33.439	29.2779		170.5	333					12.453	10.149	7.157	9.747	12.1175	14.135	9.021	11.361	24.016	20.9105	6.604
		64.932	92.417	94.294	77.771	80.7598	60.053	44.604	42.868	39.787	44.6101		171	330					66.457	116.28	80.306	89.717	83.9048	21.656	10.811	11.5	10.925	10.1432	28.93	31.977	28.4869		171	334					13.509	11.015	8.356	11.885	12.1935	15.654	11.85	16.377	30.594	16.9754	2.506
		63.057	89.829	97.014	78.474	81.5718	64.927	45.296	42.723	39.318	45.6966		171.5	331					65.12	110.233	79.733	85.541	82.0221	22.406	10.754	12.009	10.763	10.0099	29.939	33.747	28.7359		171.5	335					12.831	10.727	7.465	10.782	12.3322	14.807	10.426	14.385	26.147	16.4377	4.881
		63.809	90.422	97.4	78.805	81.3728	62.204	58.44	41.606	39.164	45.8469		172	332					66.212	109.557	80.019	83.623	83.9708	22.159	10.522	11.614	10.631	10.087	28.547	33.41	28.5474		172	336					13.54	11.273	8.456	12.835	11.996	15.801	13.852	18.954	42.528	15.66	1.431
		62.843	88.255	99.303	79.249	81.6086	62.985	61.688	41.26	40.048	45.2589		172.5	333					64.913	113.015	80.743	89.677	86.7603	21.875	10.709	11.72	10.887	10.7502	28.912	32.917	30.2059		172.5	337					14.91	11.004	9.26	16.512	10.3337	13.075	15.754	22.165	19.027	18.1542	1.282
		63.676	89.64	97.921	79.044	81.5896	64.017	59.455	42.76	39.804	45.0384		173	334					64.137	111.67	79.272	89.117	86.6358	22.1	10.943	12.022	10.775	11.1352	30.161	33.729	29.4219		173	338					13.843	10.855	9.864	14.476	8.64945	16.024	13.33	20.036	37.043	11.4612	1.337
		61.473	88.681	95.041	79.811	81.3396	64.744	55.8	41.191	39.124	44.0936		173.5	335					63.383	110.136	78.658	86.683	83.4716	22.455	10.674	11.321	10.555	10.486	30.574	31.432	29.3854		173.5	339					14.703	10.603	9.606	12.775	8.2677	16.405	13.04	18.349	42.963	10.6282	1.449
		61.25	89.567	94.64	80.212	81.1076	65.614	54.322	41.75	40.073	45.0306		174	336					63.408	112.011	78.322	92.4	85.7976	22.126	10.522	11.671	10.735	10.5034	29.537	33.065	29.3989		174	340					13.295	11.236	7.324	11.067	8.01395	14.538	10.937	14.611	28.591	9.9727	3.075
		62.246	93.104	93.446	79.911	81.2651	64.605	52.425	40.911	39.091	45.0961		174.5	337					63.494	112.691	76.458	90.346	83.8286	21.869	10.24	12.15	10.842	10.8227	30.294	33.152	28.7324		174.5	341					12.584	10.706	6.753	10.271	7.28345	13.997	9.83	12.93	25.398	8.0087	5.071
		62.035	92.734	93.327	80.85	80.987	65.546	50.834	41.001	39.792	44.7388		175	338					64.908	112.77	77.803	92.984	83.651	22.965	10.977	11.976	10.574	10.17	29.197	34.464	28.0849		175	342					11.984	10.012	6.722	9.398	7.62995	14.693	8.338	10.781	24.792	8.8767	6.342
		61.53	94.711	92.226	80.351	81.0413	65.16	51.752	41.085	38.441	44.9348		175.5	339					64.386	111.488	75.747	90.821	84.6511	23.465	10.892	12.639	10.903	10.737	30.567	32.702	29.7709		175.5	343					12.78	10.452	7.587	11.127	7.5797	15.947	10.595	15.569	29.069	9.4532	1.819
		60.709	95.721	90.572	79.859	81.3946	62.767	51.584	39.473	37.898	44.2019		176	340					64.384	112.255	75.41	95.521	84.6483	23.303	11.051	12.224	11.191	10.56	28.56	34.326	29.3149		176	344					12.833	10.385	6.773	10.144	9.2662	15.442	10.33	14.298	27.657	14.3132	3.376
		61.572	96.497	91.973	80.508	81.0513	64.805	51.156	39.978	39.246	43.3691		176.5	341					65.246	113.387	76.496	96.065	85.2321	23.316	10.461	12.091	11.07	10.8847	28.323	35.068	29.9164		176.5	345					11.998	9.719	6.577	9.17	9.54795	14.561	8.129	10.056	23.964	15.6642	7.765
		61.556	89.55	91.686	79.302	79.9153	67.515	49.148	39.168	38.652	43.0156		177	342					67.109	115.337	77.332	96.652	85.5943	23.446	10.898	12.168	10.972	10.7922	28.276	33.614	29.0089		177	346					11.719	9.164	6.316	8.925	9.3392	14.562	7.466	9.191	23.068	14.3402	7.549
		60.531	89.457	91.36	80.781	80.4256	69.531	49.83	39.694	38.197	43.3201		177.5	343					67.392	115.402	77.806	87.964	82.5611	23.901	11.188	12.024	11.157	11.0522	28.523	33.81	30.3984		177.5	347					12.804	10.026	7.856	11.497	8.1667	16.064	11.247	16.441	30.77	11.7749	1.657
		60.593	87.491	90.965	80.139	81.4128	69.773	47.794	39.113	38.26	43.2991		178	344					66.925	112.906	77.633	91.558	82.2571	23.369	11.23	12.063	11.48	10.8007	28.667	32.822	29.5339		178	348					13.781	10.744	8.338	13.195	9.48145	16.758	12.95	19.459	43.119	15.7604	1.309
		61.553	88.791	89.849	81.137	80.3388	69.543	48.05	38.776	37.479	42.4459		178.5	345					64.639	113.736	75.964	94.004	84.4913	23.867	11.341	11.89	10.948	10.867	28.385	34.651	29.4699		178.5	349					14.399	10.607	9.286	14.593	8.74145	15.888	14.022	20.772	27.539	13.583	1.12
		59.972	86.309	89.594	79.608	79.7518	70.992	46.487	38.708	37.69	42.9031		179	346					64.662	113.162	76.19	90.989	83.4533	23.606	11.112	11.596	11.233	11.0292	28.315	34.07	30.5004		179	350					13.443	10.448	9.109	12.293	9.8162	16.668	12.531	18.765	45.012	19.9254	1.305
		61.37	86.366	89.136	78.922	79.4918	72.962	46.986	38.654	36.619	44.1411		179.5	347					64.237	110.767	75.581	89.065	82.1193	23.675	10.561	11.277	11.069	10.8204	27.898	34.974	29.5584		179.5	351					12.863	10.615	8.137	11.49	11.2117	16.458	12.812	16.807	40.63	14.647	1.627
		60.117	85.771	88.029	78.563	80.0073	74.311	46.744	39.143	36.677	46.4286		180	348					64.38	115.188	76.005	89.683	83.9395	23.793	10.923	11.864	10.836	10.8327	28.123	33.679	29.8564		180	352					13.092	10.415	7.695	11.118	10.5497	16.384	11.85	16.245	36.925	18.7499	1.52
						79.8108					47.5703		180.5	349					45.507	80.544	57.06	60.755	83.1516	17.465	8.809	9.668	8.767	10.8445	23.609	31.48	30.2784		180.5	353									10.2119					19.831
						79.9686					47.5841		181	350					45.148	80.056	56.844	59.61	84.5206	17.443	8.527	9.386	8.695	11.1922	23.164	28.253	30.3859		181	354									9.0207					14.3109
						78.6498					46.2899		181.5	351					44.162	79.085	57.813	62.374	83.0148	16.819	8.328	9.108	8.551	11.5439	24.909	26.884	30.1899		181.5	355									8.3687					12.6805
						78.8156					46.5149		182	352					44.769	79.22	58.816	59.818	84.2968	16.83	8.433	9.086	8.75	11.5115	22.746	26.958	29.9984		182	356									7.8192					11.7927
						79.5751					45.3331		182.5	353					43.622	78.221	57	60.29	85.2028	16.469	8.337	8.892	8.456	11.3037	22.278	27.256	30.2509		182.5	357									8.7767					14.9367
						79.6348					45.3683		183	354					44.593	80	57.529	65.199	86.5118	16.883	8.338	8.992	8.874	11.4402	22.145	26.977	29.5004		183	358									8.32395					14.0735
						79.6028					45.1846		183.5	355					44.943	78.691	58.139	62.673	84.5453	16.754	8.281	8.983	8.651	11.6367	23.103	27.344	29.7219		183.5	359									7.6562					11.3192
						79.1136					44.0056		184	356					44.703	77.896	57.683	63.843	84.6598	16.581	8.179	8.638	8.864	11.6047	23.352	26.956	29.2999		184	360									7.3212					10.7135
						80.0358					44.8714		184.5	357					43.473	76.685	58.728	59.162	84.4901	16.445	8.144	8.802	8.439	11.5807	22.623	25.705	30.0734		184.5	361									8.83595					15.7722
						77.9218					44.6959		185	358					43.291	76.154	57.261	60.963	83.6551	16.684	7.835	8.58	8.419	11.456	21.761	26.872	29.7479		185	362									9.8047					20.2132
						77.9306					45.3881		185.5	359					43.237	74.829	57.926	60.599	82.3168	16.749	7.921	8.634	8.407	11.2147	22.416	26.666	29.9914		185.5	363									10.5115					16.697
						77.1953					44.8101		186	360					44.737	76.767	58.643	60.261	83.7183	17.163	8.602	9.512	9.394	11.4232	23.866	27.423	29.4564		186	364									9.61345					20.3857
						77.7308					44.5371		186.5	361					44.046	77.464	59.199	60.04		17.853	8.618	9.425	9.333		24.907	27.856			186.5										9.06645					18.8184
						76.2691					44.5444		187	362					44.104	76.717	58.952	57.696		17.393	8.428	9.302	9.09		23.517	27.262			187										8.8702					17.4927
						76.3468					44.8803		187.5	363					44.132	76.693	59.188	59.672		18.087	8.747	9.944	9.543		25.452	27.327			187.5
						75.5183					45.2938		188	364					44.143	77.834	58.97	60.926		18.168	8.944	9.664	8.963		25.742	27.46			188
																			44.096	78.63	59.838	60.616		17.789	8.367	9.579	9.219		23.543	28.277			188.5
																			44.315	77.454	58.627	60.43		17.522	8.689	9.327	9.07		23.356	26.875			189
																			44.615	76.381	58.509	56.257		18.114	8.944	9.579	9.168		24.989	27.044			189.5
																			45.564	78.52	57.059	59.918		18.532	8.744	10.605	9.298		25.257	28.333			190
																			45.568	78.191	56.162	61.396		18.64	8.683	10.795	9.029		24.693	28.139			190.5
																			44.439	79.589	54.715	59.424	58.3708	19.067	8.996	12	9.477	8.24645	25.275	28.316	26.0999		191	365
																			45.708	79.571	54.771	60.158	57.8188	19.16	8.995	12.261	9.328	8.08195	25.231	29.742	24.2639		191.5	366
																			44.65	79.051	55.897	61.725	58.2628	18.497	8.875	11.566	9.3	7.7707	25.226	29.15	24.4519		192	367
																			43.98	77.543	55.728	58.832	58.06	18.47	8.675	10.31	9.31	7.84395	24.236	28.965	23.4074		192.5	368
																			44.707	76.772	55.309	60.237	57.1876	18.978	8.78	10.131	9.291	7.6077	24.574	28.267	23.3224		193	369
																			43.476	76.346	57.131	61.916	59.2346	18.163	8.871	10.372	9.406	7.84095	23.599	29.426	23.1164		193.5	370
																			43.325	74.057	55.547	60.302	58.5158	18.03	8.71	9.778	9.027	7.73645	24.956	27.991	23.7789		194	371
																			42.405	71.635	56.637	60.194	58.4355	17.767	8.547	9.207	8.941	7.6347	23.952	28.45	23.7094		194.5	372
																			41.021	73.282	56.418	56.41	56.9163	17.411	8.802	9.49	8.863	7.5267	22.587	26.51	22.7194		195	373
																			41.325	71.662	56.396	60.825	56.8215	16.942	8.849	9.327	8.843	7.4487	23.99	27.07	22.8719		195.5	374
																			39.919	72.023	56.831	57.248	56.5521	16.771	8.334	9.152	9.226	7.49695	23.039	26.998	23.0964		196	375
																			41.168	73.776	56.693	60.534	57.5063	17.219	8.748	9.115	9.362	8.23695	23.804	28.212	24.1999		196.5	376
																			41.297	72.459	57.631	60.217	57.5915	17.194	8.351	9.297	9.107	8.37645	24.013	26.379	24.9369		197	377
																			40.984	72.602	57.881	60.225	56.7715	17.688	8.648	9.432	8.933	8.12245	24.537	26.847	23.9449		197.5	378
																			41.518	73.436	57.428	57.756	57.3255	17.818	9.045	9.722	9.251	8.64945	25.063	27.067	24.9449		198	379
																			41.58	73.189	57.158	58.489	57.8725	17.791	8.523	9.542	9.228	8.50395	24.859	27.251	25.1564		198.5	380
																			41.464	73.827	58.657	58.604	58.1993	17.54	8.592	9.571	8.944	8.3077	26.319	26.792	24.4654		199	381
																			41.238	70.987	56.582	58.34	57.6108	17.545	8.373	9.524	8.758	8.2212	26.437	25.469	23.6709		199.5	382
																			40.579	71.369	55.805	58.674	56.3448	17.951	8.556	9.315	9.407	8.52045	25.491	26.806	24.5719		200	383
																			41.511	73.749	56.047	57.087	57.6696	17.632	8.294	9.273	8.848	8.86395	24.343	26.06	25.3504		200.5	384
																			40.26	72.84	56.23	56.265	57.7336	17.472	8.531	9.311	8.972	8.85595	24.061	26.85	24.9714		201	385
																			40.086	72.838	55.287	59.913	56.946	17.915	8.7	9.283	8.952	9.4542	24.686	26.014	25.3509		201.5	386
																			40.477	72.987	55.438	57.003	57.4563	18.047	8.565	9.469	9.079	9.5052	26.781	26.179	26.0419		202	387
																			40.535	70.735	54.804	56.214	57.735	17.581	8.56	9.172	8.85	9.1287	24.583	25.794	25.7434		202.5	388
																			40.759	69.76	54.872	56.319	56.425	16.78	8.383	9.271	8.681	8.76045	24.447	25.978	25.1559		203	389
																			40.95	68.127	54.034	57.181	56.6606	17.463	8.706	9.143	9.178	8.8642	25.469	25.626	24.9759		203.5	390
																			41.564	68.488	55.379	57.515	57.1215	18.394	8.632	9.071	9.417	8.7722	24.511	26.53	25.0679		204	391
																			40.73	68.084	54.842	56.376	55.712	17.89	8.94	9.118	8.884	8.45545	24.527	25.639	25.0289		204.5	392
																			39.949	68.722	54.616	56.473	55.1221	17.035	8.328	9.174	8.611	8.1847	25.535	25.649	24.7564		205	393
																			39.312	67.426	53.845	51.848	54.187	17.388	8.531	8.742	8.678	8.2107	24.456	25.276	23.1039		205.5	394
																			38.937	69.028	53.767	52.743	54.9563	17.113	8.564	8.67	8.59	8.05945	24.579	25.779	24.0854		206	395
																			40.398	69.474	52.491	56.011	53.9095	17.733	8.564	8.609	8.973	7.93995	24.892	25.778	23.5739		206.5	396
																			41.427	67.486	54.223	57.116	55.447	17.645	8.528	8.689	9.139	8.1802	25.062	25.947	24.5634		207	397
																			40.256	66.204	53.702	54.802	55.3053	17.919	8.658	8.834	9.406	8.05645	26.988	27.612	23.7514		207.5	398
																			38.965	66.584	54.938	55.625	55.3273	18.197	8.707	9.208	8.909	8.24445	25.635	26.611	24.2474		208	399
																			38.216	66.445	53.522	53.918	54.9388	17.816	8.61	9.002	9.063	8.5282	26.506	25.73	24.6204		208.5	400
																			40.199	69	53.913	56.55	55.0083	18.812	8.767	9.68	9.627	8.3402	24.765	27.596	24.6104		209	401
																			39.509	69.638	53.702	57.504	55.5423	18.452	8.579	9.477	9.255	8.23095	24.656	25.553	25.1109		209.5	402
																			39.68	66.733	52.685	56.888	54.191	18.296	8.521	9.555	9.45	8.1192	25.956	25.626	24.5084		210	403
																			39.032	66.512	53.164	56.402	54.0111	18.15	8.611	9.467	9.301	8.37645	24.271	24.459	24.7039		210.5	404
																			39.768	66.747	54.101	55.304	54.5028	18.701	8.64	9.586	9.46	8.08095	25.879	26.746	23.7569		211	405
																			38.124	65.418	51.015	55.89	53.803	18.387	8.744	9.585	9.255	8.1407	25.353	27.212	24.0109		211.5	406
																			39.558	67.091	51.072	54.706	54.4353	18.633	8.782	9.66	9.58	8.2817	25.93	27.936	23.9054		212	407
																			39.091	67.908	53.998	55.814	53.8805	18.482	8.672	9.418	9.137	8.3592	24.798	24.479	25.0354		212.5	408
																			38.866	67.03	51.796	53.837	52.9763	18.076	8.643	9.234	9.184	8.10995	23.885	24.758	23.7439		213	409
																			39.091	68.234	53.411	54.096	52.8318	17.819	8.395	9.285	9.21	7.84795	25.024	27.208	23.7679		213.5	410
																			38.484	67.057	52.581	54.644	52.4773	18.226	8.876	9.424	9.087	8.1917	24.056	26.334	24.1029		214	411
																			38.917	66.089	52.928	54.757	53.1408	18.649	8.968	9.745	9.366	8.4477	25.56	25.515	24.0759		214.5	412
																			38.622	68.27	53.425	52.792	52.4123	18.448	8.859	9.455	9.639	8.2772	25.43	27.192	23.6384		215	413
																			39.685	67.772	51.977	55.322	52.3443	18.73	8.615	9.483	9.522	7.8562	25.734	25.455	24.1474		215.5	414
																			38.19	68.082	51.768	53.173	50.512	18.617	8.808	9.4	9.553	7.90395	27.05	26.203	23.4214		216	415
																			38.462	67.365	52.554	50.368	51.023	18.375	8.814	9.06	9.53	7.80345	25.72	26.909	23.7344		216.5	416
																			37.849	66.443	52.688	50.992	51.9978	18.48	8.631	9.202	9.344	8.03895	24.094	26.666	23.8904		217	417
																			37.74	66.978	52.951	51.306	52.4673	18.865	8.818	9.493	9.34	8.06945	25.218	27.135	24.0599		217.5	418
																			38.437	67.751	51.297	53.768	51.1453	19.165	8.851	9.646	9.479	8.27345	25.918	27.452	25.8554		218	419
																			39.082	70.69	52.039	55.055	51.4323	19.188	8.918	9.963	9.466	8.32445	24.495	28.972	24.6784		218.5	420
																			39.419	70.164	51.858	56.096	50.4295	19.495	8.888	9.919	9.328	8.19195	25.7	29.192	24.6734		219	421
																			39.117	70.014	50.493	54.595	52.3198	19.608	9.058	11.227	9.353	8.7907	25.772	29.103	24.7359		219.5	422
																			39.077	70.337	49.187	53.173	52.4925	19.802	9.002	12.094	9.445	8.50995	25.837	29.298	23.6599		220	423
																			39.165	69.132	47.384	53.871	51.4008	19.495	8.881	12.48	9.275	8.5247	25.63	28.314	24.3464		220.5	424
																			40.042	70.537	48.13	51.865	51.1818	19.851	9.248	10.641	9.377	8.45145	26.367	29.075	22.9204		221	425
																			38.763	68.649	50.066	51.726	51.3843	19.466	8.928	10.103	9.478	8.66595	25.712	29.815	24.8679		221.5	426
																			38.023	64.379	49.72	51.305	50.016	19.146	8.905	9.867	9.232	8.56195	25.734	28.468	24.8379		222	427
																			37.896	65.163	51.698	53.345	50.5111	18.791	8.735	9.556	9.393	8.73295	26.575	28.135	25.4884		222.5	428
																			39.111	65.418	50.717	51.869	51.607	18.462	8.982	9.688	9.298	8.49645	26.403	26.906	23.1939		223	429
																			39.444	66.888	50.376	52.341	50.2865	18.375	9.165	9.028	9.715	8.35345	23.479	28.99	22.8769		223.5	430
																			39.616	64.306	49.543	51.812	51.1123	18.001	8.818	8.878	9.328	8.24645	23.036	28.41	24.6714		224	431
																			40.103	63.444	49.5	51.997	50.5958	18.953	8.695	9.183	9.273	8.47245	25.431	27.493	23.7504		224.5	432
																			39.365	62.736	50.748	51.305	50.577	18.845	8.789	9.407	9.635	8.7512	24.798	28.604	24.0929		225	433
																			38.876	64.257	50.171	51.625	50.6816	19.112	8.884	9.473	9.264	8.66945	25.03	27.067	24.8664		225.5	434
																			39.64	64.177	51.537	50.473	51.0933	19.475	8.859	9.799	9.466	8.6567	26.003	27.023	24.1499		226	435
																			39.378	63.355	51.41	51.638	50.2075	19.638	8.874	9.52	9.34	8.6637	26.635	28.08	25.1819		226.5	436
																			39.634	64.035	50.773	48.855	49.5915	19.274	8.849	9.504	9.446	8.51395	25.012	27.463	24.8699		227	437
																			40.252	64.763	50.378	51.059	49.3973	19.38	8.939	9.574	9.657	8.48345	26.089	27.34	23.9354		227.5	438
																			40.449	64.592	50.551	50.869	49.648	19.64	8.99	9.34	9.586	8.6982	25.93	26.975	24.7319		228	439
																			38.995	63.629	49.581	50.801	50.2176	19.574	8.721	9.09	9.632	8.85445	26.033	26.136	25.2404		228.5	440
																			38.417	63.969	50.12	50.022	51.6208	19.551	8.788	9.252	9.479	8.95295	26.073	27.221	25.2889		229	441
																			38.428	63.011	50.311	51.441	51.7886	19.862	8.972	9.67	9.274	8.9767	27.128	25.987	26.0014		229.5	442
																			39.032	62.292	48.396	50.535	50.959	19.698	8.975	9.62	9.086	9.3807	25.442	26.95	25.9929		230	443
																			38.777	61.229	48.79	50.423	50.3478	19.618	9.07	9.67	9.254	9.65495	25.177	26.323	26.1229		230.5	444
																			38.148	59.735	48.787	49.87	49.7923	18.947	8.732	9.263	9.14	9.60195	24.13	25.827	25.5274		231	445
																			36.706	60.146	47.941	50.462	50.0478	19.077	8.872	9.258	9.453	9.34845	25.026	26.115	26.2764		231.5	446
																			36.383	61.822	49.12	46.8	49.7053	19.13	8.627	9.119	9.398	9.06295	24.203	26.955	26.3189		232	447
																			38.585	61.491	47.174	48.747	48.2611	20.062	9.24	9.471	9.511	8.8567	23.883	26.001	25.6564		232.5	448
																			38.002	60.984	43.677	50.347	49.4298	19.546	8.968	11.383	9.188	8.68795	23.367	27.282	25.9104		233	449
																			37.15	60.391	47.16	49.312	49.183	19.223	9.021	9.303	9.286	8.6767	24.348	27.152	25.2099		233.5	450
																			36.126	60.18	46.234	49.124	49.6666	18.99	8.848	9.005	9.406	8.63995	23.613	27.512	24.7899		234	451
																			35.788	57.713	44.793	46.68	48.7235	18.569	8.594	9.011	8.99	8.32545	23.349	25.217	24.2784		234.5	452
																			36.402	58.65	45.219	45.436	48.6653	18.619	8.44	8.956	8.877	8.5952	23.84	25.436	25.0174		235	453
																			35.551	58.792	45.073	47.136	48.4428	18.038	8.336	8.941	8.678	8.7382	24.629	26.23	25.2564		235.5	454
																			34.287	58.383	45.967	46.014	48.6365	18.189	8.505	8.97	8.883	8.75245	23.949	25.631	24.6039		236	455
																			35.869	57.295	45.545	45.835	48.861	18.568	8.404	9.367	9.239	8.96895	24.597	27.188	25.0684		236.5	456
																			35.254	57.634	44.126	45.989	48.8496	18.448	8.503	9.009	9.008	8.9122	25.338	26.651	25.9129		237	457
																			34.598	57.569	43.982	44.567	48.2285	18.197	8.775	8.888	9.428	8.83745	24.223	25.51	24.7929		237.5	458
																			36.071	59.243	44.306	44.083	49.0173	18.815	8.759	9.045	9.631	8.9567	23.995	25.231	25.2699		238	459
																			35.876	58.141	45.112	44.621	49.0195	18.536	8.534	9.358	8.913	8.9582	23.301	25.503	25.0079		238.5	460
																			35.452	59.607	45.141	44.921	48.1558	18.967	8.877	9.894	9.103	8.82345	24.029	26.584	24.6399		239	461
																			35.342	59.691	43.57	45.216	48.0363	18.979	8.772	9.911	8.91	8.8367	24.442	27.313	25.2024		239.5	462
																			35.953	58.86	42.957	46.031	48.202	18.993	8.816	9.669	9.147	9.0137	23.671	25.761	25.1129		240	463
																			49.727	83.091	59.71	60.117	47.468	28.311	13.646	15.151	14.984	8.91395	32.797	35.734	24.7514		240.5	464
																			49.598	82.126	61.539	60.211	47.209	28.229	13.797	15.393	14.968	8.9722	34.183	36.694	24.3054		241	465
																			48.229	82.909	59.331	61.911	46.5393	27.815	13.105	14.292	14.144	8.5897	33.4	36.01	23.5339		241.5	466
																			49.3	82.457	60.385	64.867	46.218	28.287	13.439	15.305	14.791	8.7342	34.649	36.074	24.1259		242	467
																			47.835	81.867	58.618	60.267	45.9355	26.665	11.936	14.386	13.136	8.6377	31.743	34.352	24.1344		242.5	468
																			48.456	82.106	57.577	60.954	46.4036	27.499	12.337	16.042	13.532	9.1402	31.579	33.289	23.4974		243	469
																			48.683	84.019	57.571	61.951	45.6568	27.933	12.905	18.724	13.977	9.34045	31.855	34.144	23.8799		243.5	470
																			50.75	84.892	59.658	65.514	45.9075	28.965	13.184	20.068	14.619	8.77745	32.732	36.028	24.3054		244	471
																			49.843	83.788	59.552	61.948	45.3203	28.766	13.216	19.399	13.931	8.63145	32.632	34.094	24.1179		244.5	472
																			49.313	83.019	63.359	69.702	43.6478	28.671	13.071	20.492	13.862	8.3602	30.433	34.595	22.8384		245	473
																			50.195	83.762	63.01	70.094	43.831	29.58	13.589	21.516	14.394	8.2922	30.775	35.435	23.1934		245.5	474
																			50.859	83.169	60.277	63.968	44.0423	30.079	13.802	19.973	15.086	8.06745	31.649	36.069	23.9849		246	475
																			50.062	84.607	59.742	63.281	43.5671	29.724	14.085	18.349	15.237	8.20595	33.588	35.311	23.3454		246.5	476
																			48.323	81.35	57.173	61.433	43.5403	27.723	12.206	15.467	13.333	8.4637	30.772	32.842	24.4479		247	477
																			48.658	83.35	59.364	61.646	43.1551	29.094	13.745	15.732	15.085	8.3112	31.747	33.229	24.5499		247.5	478
																			45.076	78.083	58.227	57.097	42.5833	25.727	11.557	12.909	12.175	8.3912	30.64	30.943	23.4219		248	479
																			47.027	78.697	58.925	59.64	43.33	26.19	12.267	13.459	13.41	8.6317	30.217	32.963	23.1684		248.5	480
																			46.685	79.511	60.5	60.588	43.3418	26.892	12.855	13.923	14.244	8.40445	32.32	34.96	22.9574		249	481
																			48.018	80.191	60.134	61.669	43.6845	28.006	13.421	14.404	14.55	8.77945	30.9	35.056	23.8619		249.5	482
																			47.301	77.637	57.473	58.24	43.3591	26.569	12.362	14.208	13.286	8.7122	30.292	35.236	24.4329		250	483
																			47.23	80.704	57.765	56.41	43.3546	27.556	13.052	16.043	14.023	8.72545	32.16	35.136	23.2714		250.5	484
																			46.487	77.174	55.489	57.901		26.589	12.183	15.786	13.166		31.914	34.345			251
																			46.188	77.847	55.347	59.703		26.202	11.17	15.466	11.954		29.787	32.755			251.5
																			47.783	79.16	55.108	57.18		27.295	12.122	17.954	13.072		31.459	32.434			252
																			48.564	79.32	60.615	65.938		29.475	13.115	21.416	14.254		32.333	34.006			252.5
																			48.051	81.685	59.804	67.439		29.708	13.022	21.301	14.196		30.792	33.123			253
																			48.497	81.271	58.37	67.335	60.5655	30.451	14.264	21.171	15.138	15.0922	33.911	35.082	32.8209		253.5	485
																			47.449	79.242	55.092	60.732	60.7728	29.278	12.898	17.038	14.067	15.166	32.682	33.984	33.9939		254	486
																			47.818	78.69	55.652	59.995	60.4993	28.078	12.569	16.726	13.634	14.4082	34.659	33.167	33.2604		254.5	487
																			48.085	79.715	57.183	62.438	61.6566	28.892	13.788	17.954	14.758	15.0247	33.785	35.125	33.9169		255	488
																			46.332	77.087	56.655	59.669	59.551	29.209	13.659	16.892	14.507	13.5999	33.967	34.468	31.6029		255.5	489
																			46.352	78.135	56.918	58.355	59.6776	28.382	13.102	15.749	14.118	14.4217	31.566	34.209	30.9894		256	490
																			45.45	75.499	55.067	57.044	60.4603	26.759	12.496	14.382	13.39	15.454	31.121	34.233	31.5549		256.5	491
																			46.027	74.251	56.69	56.59	62.6078	27.102	12.75	14.766	13.805	16.2782	33.573	33.878	32.9354		257	492
																			44.682	74.021	55.348	56.095	61.187	27.484	12.952	14.62	13.691	15.8972	33.078	34.114	31.9184		257.5	493
																			44.326	73.733	55.808	55.849	63.7526	26.208	12.443	14.263	13.478	16.0932	32.596	33.529	31.0694		258	494
																			47.035	74.006	56.975	56.4	64.1696	27.757	13.524	15.159	14.357	16.839	34.842	35.165	31.6604		258.5	495
																			45.157	71.269	58.106	56.564	61.9726	26.936	13.507	14.823	14.84	16.8042	33.792	34.821	32.4144		259	496
																			44.142	71.194	56.379	55.215	61.8273	26.59	12.891	14.679	13.974	16.4179	34.021	34.422	33.0049		259.5	497
																			44.638	73.152	55.484	57.358	59.474	27.25	13.772	15.367	14.806	14.2515	34.149	35.299	30.3624		260	498
																			44.62	71.162	54.318	55.97	60.6588	27.196	12.696	15.985	14.087	15.4832	34.042	35.184	31.0434		260.5	499
																			45.215	71.42	54.73	57.449	57.0251	27.689	13.636	16.925	15.148	12.6612	34.376	35.784	29.3469		261	500
																			42.644	71.931	54.485	55.327	58.4765	26.267	12.267	15.168	13.312	13.4007	31.879	34.268	30.1454		261.5	501
																			45.444	74.252	55.101	56.54	59.2253	27.314	13.53	17.065	14.754	14.0477	33.343	35.206	32.1954		262	502
																			44.504	73.67	54.522	57.067	59.9073	27.685	13.186	19.403	14.199	14.6645	33.662	35.242	31.5334		262.5	503
																			45.024	74.327	58.176	59.908	57.5671	28.455	12.921	21.739	14.534	13.6754	34.635	34.84	31.3194		263	504
																			46.146	74.256	56.325	60.597	57.9316	28.721	13.913	21.669	15.074	14.7377	34.044	35.202	32.2034		263.5	505
																			46.106	73.108	53.967	58.748	56.6671	28.882	13.92	19.82	14.78	14.0002	33.228	33.437	31.6849		264	506
																			45.546	71.305	54.676	57.615	57.1756	28.079	13.932	18.072	15.066	13.2672	34.586	34.789	29.8264		264.5	507
																			44.721	71.562	55.083	56.786	57.212	27.62	13.202	17.33	14.674	14.6799	34.111	34.106	30.5019		265	508
																			42.449	68.487	53.045	51.775	61.0136	26.741	11.6	18.899	12.779	16.6342	32.238	31.818	31.7249		265.5	509
																			44.097	70.046	55.028	55.655	61.649	28.082	13.514	18.983	14.392	16.6259	35.68	34.807	30.5129		266	510
																			44.604	71.276	53.229	56.756	61.2726	28.198	13.702	17.855	14.82	17.3252	33.793	35.666	33.0519		266.5	511
																			43.171	71.334	54.377	55.256	58.0331	27.468	13.165	16.29	14.264	15.3895	33.09	33.178	31.8884		267	512
																			41.304	68.125	51.957	52.08	57.943	25.881	11.822	14.222	13.12	14.821	31.028	31.455	32.4684		267.5	513
																			43.834	68.737	54.232	52.989	59.2595	27.887	13.37	16.644	14.975	15.9172	33.393	33.233	33.0104		268	514
																			43.725	69.88	53.423	53.436	57.34	28.367	13.737	16.775	15.103	15.636	33.906	34.704	32.7729		268.5	515
																			43.04	69.763	52.343	53.765	57.3443	27.373	13.198	16.873	14.584	14.907	33.065	33.563	31.4429		269	516
																			43.526	72.31	52.585	57.054	55.6693	28.169	13.23	18.458	14.702	13.826	33.481	34.93	31.2324		269.5	517
																			43.679	70.061	55.833	56.969	55.7938	28.895	13.222	22.19	14.245	14.175	33.661	33.814	32.2809		270	518
																			44.385	72.87	53.025	57.169	54.9408	28.783	13.904	20.268	14.676	14.256	32.915	34.88	32.1514		270.5	519
																			43.574	70.595	52.494	55.065	54.8333	28.688	13.417	18.594	14.954	13.6672	34.77	35.284	31.6179		271	520
																			40.368	68.337	50.101	53.075	56.0083	25.768	11.022	17.47	11.96	14.7684	31.1	30.484	33.5589		271.5	521
																			43.438	71.579	54.768	57.481	55.1783	29.123	13.585	21.193	14.917	14.5957	34.832	34.627	32.8619		272	522
																			43.629	71.8	54.519	66.057	54.1368	29.036	12.953	18.716	13.839	14.1027	30.587	34.548	32.7769		272.5	523
																			42.082	69.953	55.573	57.028	55.0623	27.647	11.686	18.3	13.046	14.8679	30.832	33.852	33.2794		273	524
																			44.038	71.576	54.997	59.816	53.9218	29.722	12.931	18.856	13.774	14.5602	30.262	35.288	33.1684		273.5	525
																			42.758	70.093	54.193	55.805	54.6078	28.466	12.936	20.29	13.964	15.4187	33.59	34.814	33.6354		274	526
																			43.015	68.518	54.269	54.386	53.501	28.491	12.852	19.229	14.383	13.8227	34.248	33.521	31.6289		274.5	527
																			42.914	69.787	53.07	54.765	55.2385	28.429	13.1	18.735	14.011	15.235	33.977	35.541	32.8299		275	528
																			41.495	67.138	51.365	51.65	54.8451	26.799	11.85	18.071	13.073	15.6875	32.868	31.874	33.0074		275.5	529
																			43.247	70.075	52.114	53.767	56.763	28.729	13.756	16.5	15.317	16.4814	34.68	35.584	33.2929		276	530
																			40.659	66.639	50.943	52.157	56.7353	26.394	11.955	13.756	13.045	16.9134	31.619	32.604	33.1784		276.5	531
																			41.819	68.287	50.745	52.848	55.3865	27.483	12.562	14.786	13.77	16.4197	33.979	34.552	31.8879		277	532
																			42.417	68.873	52.584	53.537	54.6898	28.526	13.451	18.63	14.67	15.8565	34.339	35.5	33.2429		277.5	533
																			42.983	68.309	53.805	51.446	54.4423	28.53	13.379	20.136	14.478	15.2757	34.54	35.198	32.6639		278	534
																			44.182	69.757	54.96	55.469	51.3433	29.467	13.644	21.411	14.951	14.574	35.019	37.217	30.5834		278.5	535
																			43.23	68.714	53.845	53.101	53.6108	29.826	13.425	21.484	14.746	15.812	34.326	35.655	33.7989		279	536
																			46.304	73.033	58.295	67.696	53.8705	31.023	14.177	19.765	14.84	15.7129	32.028	36.049	33.2849		279.5	537
																			45.166	74.451	63.893	76.094	53.4388	30.883	13.744	15.672	13.874	14.8659	28.997	35.596	31.6894		280	538
																			44.425	71.874	58.519	63.653	50.7708	30.749	13.294	14.671	13.722	13.3305	27.536	35.643	29.7969		280.5	539
																			42.989	69.989	56.616	56.621	52.3523	29.371	11.849	17.43	13.199	15.2882	30.466	34.296	31.8684		281	540
																			44.553	70.828	51.974	53.639	52.5203	28.46	12.241	19.503	13.748	15.5647	32.152	33.825	32.8604		281.5	541
																			44.312	71.057	53.625	53.549	52.132	29.472	12.945	19.916	14.422	15.0762	34.297	35.071	31.8694		282	542
																			45.183	72.068	53.612	54.627	53.7731	29.796	13.73	20.581	15.339	15.7089	33.898	35.047	32.7609		282.5	543
																			39.729	65.987	47.635	50	54.0398	26.538	11.649	14.955	12.946	16.7072	32.225	32.348	32.2929		283	544
																			41.381	68.679	49.854	52.163	54.2666	28.011	13.139	16.462	14.689	16.4769	34.318	34.408	32.4529		283.5	545
																			42.758	67.462	50.615	54.018	52.8363	29.053	13.691	18.361	15.376	15.9824	34.09	35.849	33.5824		284	546
																			41.299	66.277	49.218	53.302	50.3746	28.486	13.478	17.869	14.605	13.6242	33.8	35.39	29.3474		284.5	547
																			41.336	65.959	48.431	50.853	54.2208	28.657	13.464	17.723	15.035	16.7737	34.258	34.105	33.2849		285	548
																			38.911	64.604	47.693	49.582	56.4055	26.701	11.492	15.908	13.134	15.7052	30.918	32.608	31.1229		285.5	549
																			40.602	65.799	48.611	50.154	53.5633	27.46	12.168	17.417	13.88	14.739	32.732	33.712	30.8974		286	550
																			41.339	66.966	48.523	49.343	55.011	29.506	13.439	18.775	15.002	15.89	33.165	35.061	31.3304		286.5	551
																			40.141	65.236	48.906	48.637	53.1165	28.172	12.904	18.725	14.451	15.9832	33.014	34.158	32.7574		287	552
																			40.322	65.38	49.979	50.044	52.4513	28.851	12.706	18.711	14.458	15.8079	33.425	33.197	32.4399		287.5	553
																			40.318	65.459	48.568	48.632	52.5383	28.383	12.5	20.494	13.71	15.6379	32.515	31.945	33.3144		288	554
																			40.799	65.508	51.226	54.383	50.3163	28.721	12.277	19.362	13.533	14.5175	30.604	32.151	30.9264		288.5	555
																			40.491	63.762	52.895	58.802	52.205	27.926	11.825	16.258	12.646	15.6447	26.188	30.682	33.6874		289	556
																			40.935	64.171	66.417	62.543	50.0038	28.403	10.931	5.447	11.233	13.3567	10.751	30.562	30.6669		289.5	557
																			42.323	66.231	71.54	69.923	50.8291	30.745	13.022	9.034	13.611	14.2195	12.003	33.446	32.8209		290	558
																			40.65	65.459	55.684	63.356	51.7571	29.133	12.207	12.391	12.607	15.8885	23.474	31.799	33.4749		290.5	559
																			41.842	65.587	50.405	54.262	51.5401	29.32	12.989	18.564	14.391	16.1999	31.243	31.36	33.4244		291	560
																			41.774	64.048	50.039	51.261	53.4963	28.359	12.864	19.409	14.238	16.9374	30.305	31.327	34.6734		291.5	561
																			39.522	61.63	47.402	48.006	52.1268	26.297	10.949	17.353	12.127	16.9395	27.255	29.032	33.5459		292	562
																			39.05	63.077	46.633	49.466	58.7363	26.539	11.11	18.582	12.568	17.0205	28.134	29.242	32.5939		292.5	563
																			40.934	63.846	50.041	52.39	62.3053	29.169	13.16	20.093	14.3	15.6124	30.133	31.85	30.8519		293	564
																			38.115	62.73	47.327	48.436	57.022	26.018	11.265	18.698	12.493	15.1782	27.895	30.831	30.1449		293.5	565
																			39.755	63.92	49.704	51.422	53.9581	27.669	12.407	19.75	13.992	15.0315	29.052	31.223	30.9364		294	566
																			38.159	63.761	48.253	50.009	52.6528	26.883	11.58	18.743	12.948	15.5572	27.876	31.191	31.5439		294.5	567
																			40.681	64.943	48.617	53.861	53.0401	29.17	12.718	17.483	13.661	16.2579	30.299	31.731	33.2394		295	568
																			38.63	64.421	51.114	58.279	53.7768	27.028	10.959	13.358	12.228	16.9307	23.819	30.593	33.0279		295.5	569
																			39.976	65.906	49.981	59.927	48.242	28.585	11.729	16.804	13.326	13.5912	28.362	30.432	30.8419		296	570
																			41.164	69.465	53.747	66.509	50.4235	29.833	12.578	15.622	13.592	15.1444	25.878	31.241	32.9184		296.5	571
																			40.77	67.14	53.827	63.797	51.1176	29.412	12.417	15.487	13.715	16.1895	25.472	30.502	33.5249		297	572
																			41.679	68.895	53.075	64.612	49.9283	30.533	12.773	15.317	13.903	15.6787	27.358	31.816	33.1504		297.5	573
																			42.038	67.459	65.213	66.328	49.0491	30.734	12.86	10.62	13.771	15.789	21.859	31.689	32.7369		298	574
																			41.803	65.528	64.182	65.397	47.6018	31.087	12.504	8.541	13.558	13.878	13.969	30.058	30.3184		298.5	575
																			42.854	65.202	65.598	59.278	48.6958	31.526	12.578	7.896	13.413	14.8004	12.61	31.023	31.7774		299	576
																			42.073	65.545	62.573	58.925	48.947	31.695	12.678	6.766	13.111	16.2497	10.452	29.993	32.6684		299.5	577
																			43.205	63.775	28.258	55.854	48.1343	31.934	12.693	5.594	12.871	15.6322	5.736	30.055	32.1414		300	578
																							48.8355					15.7507			31.8664		300.5	579
																							48.1486					15.8409			30.7854		301	580
																							50.3833					15.5425			29.9329		301.5	581
																							51.3918					14.233			26.9904		302	582
																							55.9208					11.0727			19.2119		302.5	583
																							59.9085					13.6722			21.2799		303	584
																							53.6915					13.6537			26.1919		303.5	585
																							50.4283					15.8852			29.8569		304	586
																							49.1848					15.7867			29.3714		304.5	587
																							46.5443					13.7507			26.6989		305	588
																							46.9608					14.269			27.2434		305.5	589
																							49.2071					16.2497			29.5469		306	590
																							46.5563					14.1877			27.9184		306.5	591
																							48.6046					15.5237			28.6929		307	592
																							47.4498					14.6077			28.0889		307.5	593
																							49.4298					15.3272			29.5704		308	594
																							50.5153					12.9625			25.7614		308.5	595
																							51.3518					14.6802			27.9524		309	596
																							55.1255					14.9755			27.1149		309.5	597
																							53.7878					14.827			26.5424		310	598
																							54.4695					15.2007			28.1424		310.5	599
																							57.6638					14.0655			25.3294		311	600
																							56.6318					13.4917			20.5689		311.5	601
																							55.6373					13.4224			20.3719		312	602
																							54.6833					13.1317			18.7779		312.5	603
																							45.1773					12.8422			16.4509		313	604
[truncated: 52 more columns]

## Sheet: Figure1l-m
control	β2microglobulinAt532																					β2microglobulinAt532																				β2microglobulinAt532
	Exp 1																					Exp 2																				Exp 3
		S1_01 Mean Int	S1_02 Mean Int	S1_03 Mean Int	S1_04 Mean Int	S1_All ROI Mean Int	S2_01 Mean Int	S2_02 Mean Int	S2_03 Mean Int	S2_04 Mean Int	S2_All ROI Mean Int	distal_01 Mean Int	distal_02 Mean Int	distal_03Mean Int	distal_All ROI Mean Int		Time (min)	frame					S1_01 Mean Int	S1_02 Mean Int	S1_03 Mean Int	S1_04 Mean Int	S1_All ROI Mean Int	S2_01 Mean Int	S2_02 Mean Int	S2_03 Mean Int	S2_04 Mean Int	S2_All ROI Mean Int	distal_01 Mean Int	distal_02 Mean Int	distal_All ROI Mean Int		Time (min)	frame					S1_01 Mean Int	S1_02 Mean Int	S1_03 Mean Int	S1_04 Mean Int	S1_All ROI Mean Int	S2_01 Mean Int	S2_02 Mean Int
	Baseline	1.732	1.426	1.369	1.802	0	2.177	2.21	1.648	1.698	0	2.048	1.272	1.123	0		-1.5	1				Baseline	4.569	3.514	4.074	2.861	0	3.845	4.674	3.96	2.597	0	4.724	3.079	0		-1.5	1				Baseline	1.425	1.266	1.434	1.144	0	1.975	3.254
	Baseline	1.902	1.612	1.608	1.985	0	2.364	2.408	1.837	1.988	0	2.262	1.281	1.141	0		-1	2				Baseline	4.537	3.479	4.139	3.014	0	4.114	4.824	3.948	2.691	0	5.024	3.234	0		-1	2				Baseline	1.488	1.177	1.542	1.182	0	1.879	3.427
	Baseline	1.893	1.549	1.523	1.941	0	2.357	2.297	1.844	1.962	0	2.008	1.287	1.082	0		-0.5	3				Baseline	5.654	4.516	4.283	3.028	0	4.951	5.456	4.616	2.906	0	5.829	3.889	0		-0.5	3				Baseline	1.097	1.14	1.327	1.047	0	1.869	3.218
	Baseline	1.812	1.56	1.483	1.943	0	2.333	2.193	1.827	1.957	0	1.95	1.324	1.252	0		0	4				Baseline	5.496	4.764	4.46	3.067	0	5.191	5.52	4.757	2.952	0	5.868	3.883	0		0	4				Baseline	1.125	1.087	1.388	1.118	0	1.761	3.52
		29.406	22.349	21.827	33.295	25.023	6.331	7.257	4.535	7.111	4.23975	1.755	3.084	1.165	0.498833		0.5	5					7.356	6.921	13.391	6.726	4.50756	6.264	8.94	9.609	8.601	4.16587	7.985	7.346	3.22425		0.5	5					9.161	9.291	6.32	11.649	7.85606	2.959	4.207
		38.363	28.93	30.904	49.341	35.1883	12.29	14.244	12.178	12.381	10.7045	1.583	3.848	1.429	0.784167		1	6					29.008	27.04	17.681	21.755	19.7801	11.038	10.507	9.341	6.433	5.14212	4.993	4.269	0.18975		1	6					20.495	18.414	16.949	14.487	16.3371	4.551	3.991
		46.054	35.569	36.545	59.035	42.6045	15.31	17.872	15.373	14.025	13.5762	2.039	4.068	1.295	0.964833		1.5	7					37.61	33.017	19.605	25.562	24.8576	11.825	11.143	10.041	7.019	5.81937	4.945	4.515	0.28875		1.5	7					26.347	21.534	21.486	16.612	20.2456	4.797	6.897
		49.934	38.51	39.964	66.253	46.969	16.969	19.228	16.166	15.77	14.9645	2.071	4.405	2.755	1.5745		2	8					39.706	36.812	20.159	27.801	27.0286	11.644	10.815	9.362	11.925	6.74887	4.615	4.184	-0.04175		2	8					29.337	23.7	23.583	18.109	22.4331	5.43	7.072
		53.591	42.059	42.929	70.745	50.6348	18.329	20.202	17.122	16.584	15.9905	2.264	3.94	15.637	5.77783		2.5	9					43.614	41.314	21.921	31.844	30.5823	12.821	12.597	10.589	12.558	7.95362	4.918	4.869	0.45225		2.5	9					32.06	25.179	25.945	18.793	24.2451	5.598	6.872
		56.163	43.736	46.357	73.605	53.269	18.804	20.173	17.658	16.971	16.3327	4.206	4.441	35.668	13.2692		3	10					44.575	41.71	21.186	31.842	30.7373	12.451	12.561	10.26	11.639	7.54012	4.473	4.207	-0.10125		3	10					35.059	25.612	27.672	19.833	25.7948	6.323	7.831
		58.62	45.897	47.188	77.293	55.5532	20.246	20.806	18.277	18.262	17.329	16.63	3.894	73.053	29.6898		3.5	11					47.415	43.677	22.535	33.228	32.6228	13.4	13.762	11.003	11.846	8.31512	4.833	4.253	0.10175		3.5	11					35.828	26.039	27.227	19.453	25.8876	6.447	7.665
		60.227	46.506	48.595	77.103	56.4115	20.532	20.653	18.365	18.525	17.45	33.475	4.655	104.308	45.9768		4	12					47.312	44.583	22.576	33.666	32.9433	13.646	14.026	11.139	11.565	8.40637	4.397	4.616	0.06525		4	12					36.653	25.442	27.924	19.614	26.1591	6.745	7.878
		61.721	47.49	49.517	77.876	57.4548	20.6	20.325	18.063	17.959	17.168	66.263	5.945	135.814	67.8382		4.5	13					49.222	43.884	22.57	34.339	33.4128	13.829	14.636	11.295	12.263	8.81812	4.199	4.408	-0.13775		4.5	13					35.644	25.305	28.191	19.867	26.0026	6.789	8.21
		62.938	48.354	49.357	77.162	57.7565	20.296	19.706	18.017	17.655	16.8497	66.216	7.157	141.049	69.9715		5	14					49.574	44.393	23.307	34.868	33.9446	14.1	15.034	12.052	13.301	9.43412	4.45	4.277	-0.07775		5	14					36.127	25.706	28.771	20.063	26.4176	6.983	8.697
		64.541	49.697	50.79	78.035	59.0695	20.297	19.696	17.806	17.445	16.7422	109.267	8.948	138.389	84.0322		5.5	15					48.708	42.252	23.676	34.554	33.2066	13.687	14.575	11.384	13.259	9.03862	3.946	3.994	-0.47125		5.5	15					34.931	25.201	28.043	19.524	25.6756	6.724	8.349
		63.16	49	50.388	75.559	57.8305	19.78	18.709	17.903	16.617	16.1835	131.44	14.418	132.884	91.4115		6	16					50.584	45.737	23.771	34.476	34.5511	14.427	15.559	11.797	13.325	9.58937	4.028	4.374	-0.24025		6	16					33.624	25.639	27.454	20.031	25.4378	6.492	8.617
		63.79	49.576	52.334	76.284	58.7997	19.151	18.604	17.479	16.157	15.779	134.496	19.86	131.935	93.9278		6.5	17					50.552	46.396	23.754	35.683	35.0053	13.923	15.432	11.518	12.853	9.24387	4.023	4.193	-0.33325		6.5	17					36.02	25.231	28.772	21.139	26.5413	6.845	9.216
		65.108	51.177	53.641	77.787	60.232	18.835	18.467	17.434	16	15.6153	146.652	24.205	131.326	99.2252		7	18					52.219	43.949	24.767	35.584	35.0388	14.293	15.421	11.669	13.357	9.49737	3.918	4.362	-0.30125		7	18					35.739	26.307	29.336	20.077	26.6156	7.131	9.467
		65.583	51.909	55.11	77.874	60.9227	18.778	18.163	16.784	15.968	15.3545	155.651	31.306	128.49	103.647		7.5	19					53.977	46.672	25.404	36.368	36.5143	13.825	15.044	11.605	13.858	9.39537	3.869	4.298	-0.35775		7.5	19					38.285	27.216	30.424	20.317	27.8113	6.884	9.803
		66.214	52.4	57.462	78.793	62.021	18.037	17.849	16.298	15.53	14.8598	149.769	47.834	127.831	106.976		8	20					58.13	52.484	26.79	38.577	39.9043	14.112	15.634	11.711	12.141	9.21187	3.843	4.833	-0.10325		8	20					39.559	27.851	31.86	21.358	28.9078	6.637	8.64
		68.153	53.851	59.844	81.801	64.216	17.986	17.89	16.309	15.343	14.8133	142.974	54.938	125.908	106.438		8.5	21					62.477	54.29	28.354	40.321	42.2696	14.426	16.185	12.084	12.371	9.57887	4.842	5.359	0.65925		8.5	21					39.933	29.445	33.599	22.368	30.0871	6.779	8.474
		69.921	56.187	63.268	83.831	66.6055	17.825	17.887	16.136	15.015	14.647	148.367	55.872	126.059	108.597		9	22					65.106	53.856	29.302	41.373	43.3183	14.311	15.31	12.004	12.782	9.41412	4.851	4.688	0.32825		9	22					41.993	31.482	34.068	23.667	31.5533	6.678	7.839
		72.756	58.059	66.735	87.492	69.5643	17.517	17.809	16.215	15.006	14.568	147.208	61.961	126.031	110.231		9.5	23					70.443	59.014	31.36	44.202	47.1638	15.023	15.951	12.271	13.027	9.88037	4.698	5.274	0.54475		9.5	23					45.682	33.88	36.604	25.539	34.1771	7.225	8.294
		74.657	60.465	72.107	89.278	72.4305	17.15	17.985	16.162	14.949	14.4927	139.476	57.97	128.004	106.981		10	24					73.831	61.146	32.752	45.395	49.1901	14.352	15.545	12.091	12.8	9.50937	4.65	5.54	0.65375		10	24					49.496	35.942	38.162	27.163	36.4416	7.038	8.465
		79.066	62.217	74.315	93.931	75.686	17.384	18.009	16.113	15.237	14.617	131.216	60.807	127.598	105.038		10.5	25					78.777	64.963	33.636	47.712	52.1811	13.597	14.776	11.419	14.009	9.26262	4.509	6.522	1.07425		10.5	25					53.485	37.344	41.032	28.717	38.8953	7.305	8.462
		83.117	66.899	77.707	98.453	79.8478	17.348	17.884	16.323	15.26	14.635	147.31	65.043	128.793	112.213		11	26					85.994	75.443	36.101	49.806	57.7451	14.124	15.288	11.895	13.786	9.58562	5.046	7.123	1.64325		11	26					57.912	40.394	43.881	30.701	41.9728	7.598	9.064
		87.594	70.643	83.793	103.924	84.7922	17.505	18.275	16.573	15.105	14.7957	141.359	65.904	125.303	109.353		11.5	27					92.359	83.608	39.514	54.201	63.3296	14.574	15.666	11.723	13.466	9.66962	6.238	7.645	2.50025		11.5	27					61.793	41.94	45.852	33.082	44.4176	7.731	8.763
		91.961	75.287	88.124	109.514	89.5252	17.752	18.592	16.843	15.552	15.116	137.435	71.862	129.328	111.373		12	28					103.462	84.841	43.549	57.04	68.1321	16.097	16.516	12.861	13.774	10.6244	9.351	7.504	3.98625		12	28					64.951	44.781	50.328	34.813	47.4691	7.406	9.393
		95.457	78.297	94.384	113.9	93.8132	17.578	18.61	17.213	15.645	15.1928	140.067	75.199	127.638	112.799		12.5	29					109.712	92.299	46.78	60.205	73.1581	17.757	18.342	13.791	13.972	11.7779	8.617	7.831	3.78275		12.5	29					70.115	48.115	52.637	36.773	50.6608	7.903	8.965
		99.087	80.614	99.256	116.471	97.1607	18.005	18.939	17.211	15.538	15.3545	138.004	73.057	128.64	111.731		13	30					120.303	94.572	50.036	62.552	77.7748	17.516	20.519	14.442	14.083	12.4524	8.543	7.776	3.71825		13	30					74.386	49.355	55.341	37.543	52.9071	8.053	9.525
		104.784	83.238	104.321	122.24	101.949	18.376	19.584	17.463	16.446	15.8985	134.658	80.135	132.788	114.358		13.5	31					128.31	98.943	52.603	65.316	82.2021	17.543	22.023	16.21	14.25	13.3189	8.642	8.618	4.18875		13.5	31					77.185	52.032	56.002	41.165	55.3468	8.597	9.747
		108.563	86.893	108.532	129.643	106.711	18.668	20.012	17.78	16.631	16.204	125.815	89.381	132.231	114.307		14	32					133.248	101.619	55.714	68.914	85.7828	27.35	21.336	18.402	14.364	16.1754	8.547	8.894	4.27925		14	32					77.945	54.163	61.854	41.639	57.6511	8.412	10.011
		113.589	91.183	114.38	134.241	111.652	18.865	20.633	18.224	17.207	16.6635	138.795	87.412	130.663	117.454		14.5	33					137.864	102.057	55.666	72.141	87.8411	16.953	17.831	13.347	13.262	11.1606	7.876	8.198	3.59575		14.5	33					80.529	56.694	66.586	42.845	60.4143	8.281	9.814
		116.094	93.36	120.531	140.21	115.853	19.564	21.129	18.753	17.859	17.2575	141.145	85.138	126.109	115.962		15	34					145.541	110.654	58.868	75.763	93.6156	16.701	17.299	12.942	13.228	10.8549	8.082	8.278	3.73875		15	34					83.414	59.268	70.947	45.355	63.4968	8.389	9.94
		122.458	98.533	125.011	145.604	121.205	19.912	21.398	19.268	18.607	17.7275	133.623	84.395	129.963	114.491		15.5	35					147.235	114.698	61.416	83.091	97.5191	16.137	17.064	13.224	26.446	14.0301	8.001	8.591	3.85475		15.5	35					83.637	61.066	69.966	47.679	64.3378	8.819	9.839
		127.326	102.076	132.797	150.145	126.39	19.965	21.478	19.361	18.895	17.856	140.512	87.744	138.746	120.832		16	36					151.474	123.693	65.017	85.653	102.368	16.175	17.514	13.718	19.228	12.4711	8.655	9.613	4.69275		16	36					93.797	66.782	74.722	51.267	70.3928	8.947	9.925
		129.7	103.793	136.882	154.896	129.621	20.627	22.558	20.416	19.628	18.7385	136.201	83.97	140.375	118.68		16.5	37					153.928	129.547	67.122	90.459	106.173	16.5	17.308	13.477	16.852	11.8466	7.821	10.375	4.65675		16.5	37					96.545	65.406	78.23	53.394	72.1446	9.174	10.237
		134.168	108.962	143.419	155.808	133.893	21.363	23.012	20.422	20.072	19.1485	138.207	87.034	142.171	120.968		17	38					157.207	135.626	68.659	92.622	109.438	16.426	17.087	13.51	16.639	11.7279	22.892	10.547	12.2782		17	38					96.898	68.09	81.939	55.703	74.4083	9.151	10.752
		138.705	111.333	146.094	158.039	136.847	21.632	23.26	20.88	20.646	19.5358	139.487	87.311	150.23	124.174		17.5	39					160.821	137.713	69.095	96.503	111.942	14.451	15.603	11.26	15.399	9.99062	20.874	8.385	10.1883		17.5	39					101.614	70.172	84.4	56.807	76.9991	9.318	9.913
		144.664	115.285	152.308	165.189	142.665	22.107	23.709	20.986	21.592	20.0297	138.209	84.839	150.363	122.968		18	40					169.937	131.889	73.626	102.007	115.274	16.984	16.661	13.692	18.891	12.3694	22.485	9.876	11.7392		18	40					99.093	74.093	87.494	57.356	78.2598	9.637	10.441
		146.472	117.753	157.835	169.182	146.114	22.572	24.509	21.72	21.251	20.4443	138.112	88.222	149.564	123.797		18.5	41					177.392	138.562	75.043	103.604	119.559	15.934	16.384	13.497	18.837	11.9754	21.917	9.626	11.3302		18.5	41					100.935	75.204	82.653	58.954	78.1873	9.17	9.932
		151.357	120.677	163.78	171.699	150.182	22.829	25.272	22.426	20.966	20.8045	135.528	79.706	152.038	120.921		19	42					179.947	148.691	77.518	106.389	124.045	16.402	16.764	13.648	18.637	12.1751	35.535	10.585	18.6187		19	42					100.408	75.62	88.967	61.75	80.4371	9.242	10.224
		154.714	124.739	163.931	174.599	152.799	23.49	25.548	22.756	21.914	21.3582	139.788	82.455	152.941	123.559		19.5	43					185.256	146.019	78.163	107.803	125.219	16.103	16.468	13.304	18.47	11.8986	32.91	9.756	16.8917		19.5	43					106.476	80.589	94.316	62.264	84.6621	9.844	10.495
		156.331	124.266	168.198	176.61	154.655	23.693	25.962	22.275	21.686	21.3353	132.579	79.963	152.799	120.278		20	44					200.279	153.159	83.121	111.39	132.896	18.307	18.357	14.993	19.398	13.5761	32.002	11.094	17.1068		20	44					113.758	83.145	90.757	66.536	87.2998	9.968	11.336
		159.951	124.633	174.616	178.576	157.748	23.27	25.572	22.544	22.075	21.2965	131.41	85.415	154.94	122.419		20.5	45					202.13	163.882	86.146	115.09	137.721	20.912	21.554	15.567	19.779	15.2654	33.003	12.281	18.2007		20.5	45					109.953	83.594	90.093	68.913	86.8891	10.76	12.224
		164.748	129.007	179.528	181.337	161.959	24.175	26.12	22.961	22.762	21.9357	134.6	89.28	155.844	125.072		21	46					207.066	168.442	90.028	120.08	142.313	20.906	21.319	15.539	19.579	15.1481	32.544	13.009	18.3352		21	46					117.599	85.281	93.069	68.807	89.9398	10.75	13.444
		165.213	129.749	182.437	181.686	163.075	24.432	27.152	23.273	23.062	22.411	133.155	90.44	156.834	125.307		21.5	47					202.066	185.072	91.887	130.243	148.226	21.014	22.468	16.428	20.405	15.8911	31.945	14.487	18.7748		21.5	47					119.357	87.915	93.939	71.327	91.8853	10.871	12.816
		169.399	132.805	186.353	179.034	165.202	24.504	27.403	23.428	22.833	22.4732	136.291	90.16	156.401	126.115		22	48					202.138	196.009	94.141	136.497	153.105	20.781	22.143	15.892	20.191	15.5641	30.088	14.272	17.7387		22	48					116.832	88.472	96.034	71.236	91.8943	10.646	12.246
		173.439	134.939	187.397	182.466	167.864	24.778	27.61	23.604	22.699	22.604	135.754	92.772	158.525	127.515		22.5	49					219.231	203.527	94.986	130.588	157.992	18.675	20.172	14.462	18.092	13.6626	29.62	12.983	16.8603		22.5	49					116.751	90.618	98.592	74.198	93.7906	10.769	12.454
		175.968	134.657	188.391	183.535	168.941	25.224	28.382	23.715	22.621	22.9167	136.308	91.87	160.462	128.044		23	50					235.318	187.308	99.538	131.564	159.341	19.9	66.705	23.714	19.377	28.2364	31.644	15.115	18.9383		23	50					119.539	89.403	103.394	75.736	95.7688	10.718	12.507
		176.54	135.581	189.198	181.142	168.919	25.254	28.232	24.047	23.135	23.0983	135.391	90.073	159.809	126.922		23.5	51					234.515	175.527	99.086	133.392	156.539	25.392	23.465	20.67	18.313	17.7724	31.015	14.252	18.1923		23.5	51					123.089	91.962	104.841	75.423	97.5796	10.523	13.04
		177.929	138.053	193.479	182.691	171.342	25.625	28.631	24.618	22.353	23.238	135.187	90.853	161.189	127.574		24	52					226.018	171.802	98.852	139.338	154.912	19.959	21.09	17.741	51.655	23.4236	28.088	14.529	16.8673		24	52					125.963	94.623	109.63	76.954	100.543	11.199	13.916
		182.771	140.484	194.58	188.623	174.918	26.487	29.536	24.87	22.448	23.7665	139.703	91.615	162.875	129.895		24.5	53					227.81	194.906	100.113	140.134	161.65	20.203	21.187	17.759	23.841	16.5599	25.775	15.288	16.0903		24.5	53					126.411	96.926	109.364	75.457	100.79	11.581	13.952
		183.154	142.815	197.7	190.102	176.746	26.513	29.261	24.597	23.808	23.976	140.47	89.631	166.277	130.624		25	54					221.92	193.617	100.859	143.12	160.788	19.843	21.019	18.224	22.274	16.1524	26.431	15.919	16.7338		25	54					134.415	96.769	107.039	77.776	102.751	11.907	15.165
		185.979	144.893	203.104	191.462	179.663	26.447	29.845	25.096	23.83	24.2357	140.607	91.592	165.484	131.059		25.5	55					220.279	185.153	100.428	140.954	157.613	20.101	21.013	18.362	22.882	16.4019	26.098	15.96	16.5877		25.5	55					128.419	98.788	114.221	77.046	103.369	12.739	16.275
		187.554	146.726	207.384	191.088	181.492	27.25	30.678	25.145	24.069	24.7167	141.178	92.258	166.088	131.672		26	56					221.68	183.151	103.343	144.281	159.023	19.133	20.279	17.407	23.434	15.8756	23.427	15.61	15.0772		26	56					135.831	101.53	119.142	79.183	107.672	12.555	17.096
		191.482	149.362	214.309	194.42	185.697	27.563	31.651	25.604	24.841	25.346	143.427	94.544	170.849	134.771		26.5	57					228.82	198.197	103.932	145.88	165.116	21.974	22.631	18.952	24.362	17.7921	24.563	15.795	15.7377		26.5	57					132.321	101.645	118.477	82.088	107.384	12.165	17.459
		195.114	151.472	216.669	198.628	188.775	28.36	32.699	25.499	24.689	25.743	146.497	86.809	169.491	132.763		27	58					239.493	192.635	102.166	152.532	167.616	31.574	25.743	24.302	23.871	22.1849	24.678	15.378	15.5867		27	58					133.621	103.952	119.201	78.974	107.688	12.371	16.471
		195.979	154.288	219.439	196.938	189.965	28.152	32.164	26.201	24.901	25.7857	144.052	89.986	170.663	133.398		27.5	59					244.205	194.009	102.37	152.279	169.125	31.463	25.109	24.51	22.708	21.7599	23.472	14.948	14.7688		27.5	59					135.75	104.294	120.307	81.11	109.116	12.308	17.104
		200.42	154.994	219.225	198.495	191.587	27.826	31.853	25.823	24.303	25.3825	149.382	94.91	173.061	137.615		28	60					246.782	190.758	104.667	156.869	170.678	32.622	26.639	26.587	23.414	23.1279	24.671	15.804	15.7963		28	60					131.997	106.185	121.176	85.627	109.997	12.211	16.764
		202.858	158.16	223.87	194.769	193.218	28.375	32.455	26.611	25.217	26.0957	150.981	94.12	172.679	137.757		28.5	61					245.517	191.146	106.096	157.79	171.046	26.97	26.201	24.417	22.807	20.9111	23.184	15.429	14.8652		28.5	61					133.934	108.184	115.229	83.081	108.858	12.62	16.808
		203.746	158.134	221.399	194.121	192.654	28.575	32.207	26.756	24.777	26.01	153.974	96.289	175.69	140.482		29	62					242.43	195.211	111.552	161.651	173.62	24.511	24.415	22.803	23.765	19.6859	24.866	16.468	16.2258		29	62					130.202	107.813	114.436	82.688	107.536	12.751	16.395
		207.632	164.245	223.119	201.425	197.409	29.132	32.786	27.277	24.742	26.4155	155.964	98.852	175.215	141.841		29.5	63					241.953	192.654	112.03	160.4	172.668	25.536	25.336	24.255	23.352	20.4321	23.695	16.076	15.4443		29.5	63					138.13	113.321	123.762	82.824	113.26	13.238	17.217
		210.994	163.538	224.69	204.968	199.351	29.055	33.402	27.298	24.667	26.5367	154.518	96.897	176.308	141.072		30	64					246.631	200.163	112.782	163.557	176.692	26.79	26.926	24.632	23.885	21.3706	24.368	17.097	16.2913		30	64					140.83	114.261	120.698	82.625	113.354	13.152	18.196
		212.325	164.296	229.628	206.241	201.426	29.708	33.642	27.921	25.034	27.0075	159.698	100.602	182.84	146.211		30.5	65					246.378	200.076	111.546	162.172	175.952	27.602	26.309	25.464	22.511	21.2839	22.238	15.916	14.6357		30.5	65					123.156	105.751	121.685	84.532	107.532	13.553	18.69
		214.955	166.414	234.184	206.377	203.786	30.067	33.939	27.906	25.988	27.4062	162.707	101.985	185.457	148.547		31	66					249.762	200.397	112.294	164.417	177.627	25.921	26.381	25.575	22.44	20.8916	22.222	15.89	14.6148		31	66					130.635	105.917	125.67	85.634	110.715	14.134	19.876
		215.024	165.44	231.429	206.04	202.787	30.138	34.409	27.698	25.432	27.3505	164.769	99.933	187.628	149.274		31.5	67					246.279	199.157	113.874	167.536	177.621	24.641	25.434	24.407	23.455	20.2966	23.269	16.553	15.4698		31.5	67					127.759	104.304	125.059	86.248	109.593	13.557	20.571
		217.278	169.102	237.677	206.564	205.959	30.774	35.204	28.265	26.302	28.0675	169.896	101.039	187.918	151.448		32	68					248.669	204.393	113.448	168.315	179.615	24.581	24.736	23.735	22.894	19.7989	22.34	16.098	14.7778		32	68					131.594	110.877	118.58	86.282	110.584	14.017	20.997
		222.349	171.015	239.295	208.279	208.538	30.951	35.541	28.522	26.287	28.2565	171.085	99.917	192.321	152.939		32.5	69					248.524	203.406	113.088	171.382	180.009	25.264	26.161	25.745	23.197	20.9041	22.11	16.182	14.7048		32.5	69					131.838	110.737	124.051	84.829	111.615	13.586	21.079
		220.596	174.65	240.891	210.207	209.89	31.139	35.42	28.714	26.442	28.36	176.493	97.973	195.985	155.315		33	70					256.564	205.092	115.663	174.113	183.767	25.825	26.538	26.462	24.096	21.5426	22.283	16.855	15.1278		33	70					142.716	111.992	122.573	89.168	115.363	14.09	20.49
		224.064	175.548	242.215	212.989	212.008	31.064	35.777	29.053	26.68	28.5748	176.623	102.562	195.997	156.892		33.5	71					248.839	206.037	116.214	170.982	181.427	25.525	25.76	25.406	29.658	22.3996	20.275	16.516	13.9542		33.5	71					138.291	109.087	127.244	88.238	114.466	14.471	20.895
		224.825	174.77	241.241	216.466	212.629	31.609	35.826	28.861	25.914	28.4838	181.878	106.02	196.936	160.109		34	72					245.753	198.448	117.84	177.264	180.735	22.03	23.267	22.847	46.408	24.4504	20.309	14.967	13.1968		34	72					139.728	109.008	132.622	88.795	116.289	13.968	20.725
		226.663	178.626	244.891	210.744	213.535	31.772	36.962	29.085	26.033	28.8943	179.317	108.182	198.434	160.475		34.5	73					253.516	209.121	121.159	176.951	186.096	24.318	25.673	24.413	45.371	25.7561	21.009	16.209	14.1678		34.5	73					155.284	118.322	130.951	89.665	122.306	14.701	22.198
		228.549	180.018	246.097	219.178	216.764	32.146	37.481	30.05	26.873	29.5688	186.314	109.545	203.756	165.036		35	74					256.799	208.612	121.932	176.168	186.787	26.637	26.727	24.867	40.59	25.5176	19.021	14.033	12.0858		35	74					157.044	118.116	137.4	92.584	125.037	15.76	22.141
		234.435	181.314	249.272	220.456	219.673	33.03	37.388	30.204	26.652	29.7498	190.051	113.144	205.357	168.015		35.5	75					255.269	208.607	123.981	177.44	187.233	26.983	27.651	28.055	41.969	26.9769	20.147	16.32	13.7922		35.5	75					159.604	115.815	137.972	96.85	126.311	17.953	22.141
		231.798	184.429	247.995	223.479	220.229	32.684	37.474	29.954	27.254	29.7727	190.057	114.85	208.375	169.591		36	76					254.503	205.445	125.254	181.352	187.548	24.536	25.737	25.239	41.081	24.9606	20.842	16.477	14.2183		36	76					147.085	114.319	137.212	90.31	120.982	16.963	24.396
		229.565	183.007	247.993	221.417	218.799	32.728	37.771	30.113	27.332	29.9172	187.63	114.658	212.559	170.113		36.5	77					245.029	204.061	124.787	180.943	184.614	22.368	24.259	23.797	52.856	26.6324	18.617	16.191	12.9627		36.5	77					141.913	117.696	139.592	90.166	121.093	15.812	24.917
		232.331	181.555	248.413	220.455	218.992	32.444	38.138	29.65	27.187	29.786	196.299	117.532	216.114	175.146		37	78					240.25	221.356	123.441	178.279	186.741	21.695	23.629	23.467	42.165	23.5514	18.675	16.536	13.1642		37	78					141.89	114.941	144.739	89.922	121.624	15.884	24.628
		231.015	181.355	248.093	219.023	218.175	32.032	37.901	30.054	27.51	29.8055	197.094	121.195	219.03	177.604		37.5	79					243.581	223.515	123.561	183.122	189.354	21.818	23.066	22.701	33.159	20.9984	25.745	19.35	18.1062		37.5	79					145.465	121.228	142.981	95.72	125.099	16.708	25.323
		232.782	182.724	247.741	223.795	220.064	33.441	38.751	30.704	27.562	30.5458	199.743	118.181	225.119	179.512		38	80					248.103	229.407	125.326	185.866	193.085	23.293	24.901	24.646	34.583	22.6681	27.337	21.739	20.0968		38	80					139.76	117.984	138.034	96.166	121.737	15.885	25.124
		235.739	185.782	249.246	228.122	223.026	33.605	38.947	30.628	28.133	30.7595	210.234	121.244	226.382	184.451		38.5	81					252.931	224.772	128.014	188.367	194.43	24.193	25.971	25.382	36.294	23.7724	28.878	24.187	22.0912		38.5	81					145.623	121.756	137.353	97.924	124.415	16.756	26.394
		238.087	184.871	248.075	225.644	222.473	33.33	38.643	29.919	28.015	30.408	212.249	129.016	231.924	189.56		39	82					253.184	224.192	126.701	192.542	195.064	25.435	27.479	26.242	36.426	24.7079	29.549	24.999	22.8328		39	82					145.947	120.974	137.121	97.541	124.147	17.23	26.152
		239.511	184.888	246.142	232.273	224.007	33.642	39.205	30.126	28.197	30.7238	208.369	133.313	230.904	189.359		39.5	83					255.438	223.48	127.433	189.188	194.794	24.283	26.435	26.575	35.617	24.0399	31.071	24.652	23.4202		39.5	83					155.652	121.379	139.702	96.287	127.006	17.579	27.341
		238.946	186.206	248.763	229.263	224.098	33.765	38.842	30.498	27.68	30.6275	210.461	130.83	234.203	190.329		40	84					264.129	232.21	129.799	190.779	200.138	25.287	26.709	27.525	34.904	24.4186	33.094	24.261	24.2363		40	84					151.294	123.513	139.223	97.576	126.652	17.791	27.587
		242.959	190.678	251.786	230.588	227.306	33.841	40.064	31.114	28.588	31.333	221.019	144.488	238.514	199.838		40.5	85					265.647	234.235	133.322	193.651	202.623	30.886	32.325	31.154	35.625	28.3099	34.953	26.223	26.1468		40.5	85					150.12	123.16	129.704	95.136	123.281	18.116	28.532
		240.384	186.876	248.969	228.159	224.401	34.454	39.852	31.236	27.656	31.2308	222.349	139.254	240.836	199.31		41	86					262.578	229.82	135.835	196.871	202.185	38.985	34.371	36.204	34.734	31.8859	34.226	25.671	25.5072		41	86					152.729	123.629	135.455	98.227	126.261	18.634	30.551
		240.257	190.819	250.671	233.972	227.234	34.178	40.18	31.409	28.863	31.5887	221.568	146.015	240.249	201.108		41.5	87					261.916	226.821	136.73	193.473	200.644	28.695	30.04	31.456	34.457	26.9744	34.484	25.79	25.6958		41.5	87					155.833	123.83	135.538	102.326	128.133	19.649	28.709
		242.577	192.181	250.656	230.29	227.23	34.789	40.742	31.649	29.195	32.025	225.646	140.507	243.773	201.806		42	88					262.136	230.702	137.246	192.719	201.61	28.56	30.44	30.657	34.726	26.9081	33.693	26.566	25.6883		42	88					153.973	123.397	136.793	95.386	126.138	20.394	30.099
		244.596	191.207	250.931	237.327	229.319	34.943	41.676	32.177	28.574	32.2737	229.093	149.774	251.035	208.465		42.5	89					260.447	232.485	139.044	194.8	202.603	26.148	28.734	29.68	33.634	25.3614	34.301	24.943	25.1807		42.5	89					154.169	124.83	134.722	95.105	125.957	19.743	29.848
		245.779	193.359	250.067	238.03	230.113	35.221	41.427	32.277	28.896	32.3865	228.124	144.895	250.149	206.22		43	90					269.336	235.61	139.775	193.852	205.552	29.799	31.67	32.215	34.567	27.8751	33.963	26.887	25.9838		43	90					152.599	125.081	132.478	100.532	126.423	20.333	29.441
		244.251	195.972	252.546	239.307	231.323	35.835	41.129	32.085	28.443	32.3043	232.455	149.719	256.122	211.263		43.5	91					263.814	229.281	136.3	192.906	201.484	27.862	30.88	31.176	33.415	26.6456	32.284	25.517	24.4593		43.5	91					153.907	128.832	132.109	99.745	127.399	20.152	31.019
		246.112	195.894	252.276	239.149	231.661	36.313	41.072	32.103	28.602	32.4537	235.011	154.597	255.325	213.475		44	92					261.929	226.535	135.778	193.013	200.223	26.617	30.146	30.977	34.792	26.4454	31.242	25.528	23.9437		44	92					156.79	127.168	130.525	107.988	129.369	20.663	30.923
		242.9	194.42	249.487	234.362	228.596	36.215	41.428	32.009	28.477	32.4635	231.201	146.532	255.48	209.569		44.5	93					256.564	224.982	133.326	191.797	197.576	25.426	28.582	28.794	42.241	27.0731	29.649	24.934	22.8502		44.5	93					163.211	129.47	138.268	104.76	132.678	20.518	31.57
		241.814	194.718	249.13	230.66	227.384	35.787	41.286	31.51	28.261	32.1423	239.707	144.437	255.028	211.555		45	94					249.544	223.229	131.229	191.888	194.882	23.339	27.406	27.809	58.593	30.0991	27.665	22.564	20.6732		45	94					163.724	126.582	139.642	108.973	133.481	20.67	31.079
		247.421	195.299	250.697	234.714	230.337	35.715	41.662	32.055	29.199	32.589	240.045	153.059	262.81	217.136		45.5	95					244.288	238.328	130.373	189.619	196.561	21.726	25.397	26.344	49.346	26.5156	25.906	21.781	19.4022		45.5	95					161.353	126.893	136.599	106.866	131.679	21.23	30.664
		245.66	194.041	247.822	233.034	228.443	35.384	41.04	31.388	28.893	32.1075	246.101	150.634	268.939	220.389		46	96					247.905	234.394	134.494	197.145	199.394	26.394	28.634	28.928	49.496	29.1754	30.383	25.001	23.2508		46	96					162.789	125.494	140.837	109.115	133.31	21.239	30.352
		248.596	197.489	252.519	237.613	232.358	36.627	42.168	32.908	29.323	33.1878	250.266	157.595	265.675	223.01		46.5	97					253.561	232.872	137.487	196.719	201.069	30.861	33.048	32.326	48.677	32.0404	31.394	25.168	23.8397		46.5	97					160.295	124.355	140.447	108.377	132.119	22.394	30.998
		248.488	198.496	252.547	239.729	233.119	36.333	42.155	32.703	29.763	33.1698	250.208	158.116	271.397	225.071		47	98					255.344	224.427	136.5	198.39	199.574	28.588	31.384	33.9	45.386	30.6269	29.513	24.212	22.4213		47	98					158.737	124.519	138.062	107.98	131.075	22.075	31.029
		247.112	197.155	252.863	242.811	233.289	36.812	41.795	32.883	29.426	33.1602	254.035	160.156	270.969	226.884		47.5	99					255.11	228.687	138.482	193.317	199.808	26.247	29.767	31.071	43.981	28.5789	27.905	22.532	20.7772		47.5	99					170.423	128.433	151.155	104.244	137.315	22.404	32.12
		249.35	198.651	251.067	243.95	234.058	36.837	42.981	32.826	29.714	33.5207	254.453	155.306	277.438	227.563		48	100					257.466	226.901	145.254	197.673	202.733	28.648	31.97	34.119	46.512	31.1246	31.209	25.378	23.8523		48	100					169.09	127.369	147.603	112.658	137.931	23.07	32.954
		246.082	195.611	247.893	242.292	231.273	37.206	42.62	33.539	29.653	33.6857	255.231	152.351	283.359	228.811		48.5	101					252.15	221.551	144.635	200.678	200.663	24.7	29.543	30.914	45.986	28.5981	28.488	23.743	21.6742		48.5	101					177.16	131.492	149.408	112.114	141.294	24.315	32.687
		251.818	197.512	251.935	245.147	234.907	37.099	43.222	33.169	29.507	33.6805	257.34	162.072	281.871	232.258		49	102					253.539	242.911	143.074	197.621	205.195	23.418	27.489	29.221	58.555	30.4831	28.321	21.871	20.6547		49	102					172.662	129.521	142.535	107.753	136.869	23.725	31.597
		245.433	196.206	250.666	244.718	232.56	37.104	42.486	32.571	30.24	33.5315	259.406	160.579	288.576	234.685		49.5	103					242.944	236.453	138.905	195.376	199.329	24.59	28.855	30.622	55.202	30.6296	29.447	23.686	22.1252		49.5	103					169.953	131.935	141.714	107.405	136.503	27.033	31.881
		252.23	200.523	250.86	246.275	235.776	37.814	43.055	33.479	30.562	34.1587	261.945	157.144	287.464	234.015		50	104					254.554	229.082	145.369	201.989	203.658	26.525	30.854	32.154	55.758	32.1351	31.432	26.19	24.3697		50	104					161.264	128.274	141.188	107.391	133.28	24.194	34.779
		253.073	199.266	253.064	250.261	237.22	37.764	42.442	33.411	31.25	34.148	263.949	150.385	288.129	232.652		50.5	105					261.054	233.109	139.727	197.181	203.677	30.024	33.366	33.727	54.263	33.6574	33.093	25.313	24.7618		50.5	105					159.635	125.271	149.268	109.118	134.574	23.17	32.427
		251.258	200.704	251.021	250.55	236.687	37.871	42.966	33.499	31.239	34.325	264.629	146.739	292.741	233.201		51	106					263.565	237.821	139.724	204.777	207.381	37.821	40.139	38.39	55.262	38.7154	35.465	26.745	26.6638		51	106					154.209	127.696	144.478	109.112	132.625	22.893	30.721
		243.999	198.008	246.897	246.203	232.081	38.283	42.009	32.864	30.93	33.9528	264.868	150.162	294.443	234.988		51.5	107					259.859	231.492	140.657	197.459	203.276	41.719	42.001	43.755	54.532	41.3141	32.453	25.698	24.6343		51.5	107					151.438	126.74	150.399	107.229	132.702	22.729	31.794
		250.423	202.218	249.377	252.951	237.046	38.58	42.565	33.974	31.911	34.6887	268.785	159.572	301.083	241.644		52	108					259.284	224.247	141.335	194.449	200.738	29.901	34.363	35.898	51.9	33.8279	30.318	24.02	22.7278		52	108					153.38	129.033	150.262	108.134	133.953	22.885	32.747
		246.014	197.341	246.775	249.274	233.155	38.478	42.684	32.876	31.776	34.3848	269.666	162.226	302.041	243.142		52.5	109					257.304	221.928	144.532	203.52	202.73	25.412	31.306	32.081	52.071	31.0299	36.223	23.892	25.6162		52.5	109					160.988	130.974	149.082	109.493	136.385	23.21	32.843
		247.609	195.209	244.905	249.961	232.725	38.756	42.488	32.5	32.323	34.448	263.959	161.656	306.668	242.592		53	110					251.232	229.585	147.205	202.014	203.418	25.845	31.707	32.496	69.556	35.7134	35.287	23.672	25.0383		53	110					162.437	134.091	143.848	108.749	136.032	25.145	33.728
		252.447	197.241	242.057	252.016	234.244	39.629	42.112	31.912	32.669	34.5117	263.914	167.441	317.349	248.065		53.5	111					258.312	230.303	149.453	198.37	205.019	27.535	33.507	34.313	64.925	35.8824	37.321	25.097	26.7677		53.5	111					171.331	137.913	148.31	111.649	141.052	25.77	33.547
		257.074	198.457	243.946	258.289	237.745	40.416	43.236	32.883	33.602	35.4655	274.58	173.154	328.863	257.363		54	112					259.632	230.194	148.111	201.855	205.857	31.23	35.555	35.885	62.634	37.1384	38.093	26.105	27.6578		54	112					183.726	138.907	142.165	113.959	143.44	25.631	34.95
		260.1	197.341	240.437	258.02	237.278	40.837	43.822	32.787	34.486	35.9142	275.764	176.023	325.824	257.701		54.5	113					258.835	227.205	149.169	203.456	205.575	34.546	38.825	39.611	61.576	39.4519	38.122	26.99	28.1147		54.5	113					193.445	139.502	145.13	111.121	146.05	26.129	36.404
		260.361	199.652	239.534	261.977	238.685	40.142	43.503	32.522	34.136	35.507	281.788	177.672	334.732	263.228		55	114					265.045	227.123	147.975	199.391	205.793	35.371	40.059	42.606	59.832	40.2794	37.529	26.035	27.3408		55	114					174.138	133.928	148.466	107.397	139.733	27.208	35.285
		262.22	199.8	241.222	263.744	240.05	41.443	43.165	32.553	35.199	36.0213	288.032	186.891	340.09	270.168		55.5	115					264.844	222.089	144.701	205.86	205.283	37.114	43.206	46.729	61.052	42.8376	36.293	25.372	26.3912		55.5	115					168.917	131.853	146.155	108.419	137.587	29.253	35.485
		265.804	203.146	242.018	273.499	244.421	42.784	44.317	33.815	36.781	37.3555	290.911	192.097	347.62	275.374		56	116					259.656	225.219	147.554	203.645	204.928	32.076	39.041	43.716	59.319	39.3504	35.556	24.56	25.6167		56	116					169.449	134.472	148.967	105.661	138.388	27.818	36.131
		269.59	205.694	241.604	281.078	247.795	43.315	44.253	34.056	37.306	37.6638	298.433	198.238	358.829	283.664		56.5	117					261.236	225.698	146.431	211.167	207.042	33.962	40.194	43.118	59.805	40.0821	35.078	26.208	26.2018		56.5	117					169.042	135.086	149.392	102.389	137.728	27.775	36.319
		274.66	210.564	238.098	284.261	250.2	43.692	45.357	34.412	37.793	38.2448	303.956	204.19	365.204	289.614		57	118					261.511	225.831	149.238	204.915	206.283	30.544	37.961	40.637	59.023	37.8536	33.537	23.849	24.2517		57	118					171.719	136.155	147.039	105.35	138.817	28.35	37.398
		281.989	211.579	238.959	290.626	254.092	45.408	45.955	34.515	39.278	39.2203	306.603	209.499	381.817	297.804		57.5	119					261.757	225.686	150.223	207.229	207.133	29.234	36.745	39.677	59.877	37.1956	32.302	24.413	23.9163		57.5	119					174.124	136.792	139.638	101.488	136.761	30.484	38.62
		280.889	213.367	230.625	297.512	253.902	46.119	45.56	34.368	40.989	39.6902	308.838	217.49	394.793	305.538		58	120					249.579	226.187	150.485	203.605	203.373	29.078	35.568	38.455	61.166	36.8791	31.374	24.159	23.3253		58	120					176.69	137.07	133.139	103.565	136.367	30.224	37.861
		280.355	214.783	230.542	301.797	255.173	46.414	46.122	34.489	41.753	40.1258	308.544	226.133	398.983	309.718		58.5	121					252.321	219.14	153.021	203.347	202.866	28.962	36.003	38.776	79.605	41.6489	30.651	26.205	23.9867		58.5	121					186.962	140.726	140.882	104.853	142.107	31.658	39.045
		288.674	221.396	231.303	312.741	261.832	47.631	47.167	35.32	43.809	41.413	325.965	238.103	420.738	326.766		59	122					262.404	228.809	154.515	197.946	206.828	32.582	38.554	40.911	75.656	42.7381	33.288	26.19	25.2977		59	122					186.839	140.459	140.779	105.113	142.048	33.003	37.89
		289.846	222.356	226.388	317.311	262.279	48.494	47.564	35.176	44.143	41.7755	329.458	251.612	430.621	335.728		59.5	123					260.666	228.887	151.26	196.669	205.28	36.547	40.616	43.169	74.008	44.3974	32.185	24.649	23.9758		59.5	123					189.615	141.037	142.773	105.056	143.371	33.109	39.867
		292.792	227.988	227.351	331.791	268.284	49.975	48.669	36.013	47.063	43.3613	328.954	256.592	429.205	336.748		60	124					266.627	227.86	150.966	196.222	206.328	41.479	45.868	46.684	72.118	47.3496	33.153	25.199	24.7348		60	124					195.574	141.381	151.5	102.862	146.58	33.412	41.059
																	60.5						288.26	229.373	172.229	212.195		35.521	44.178	48.137	68.524		30.758	22.524			60.5						130.653	104.623	112.538	80.723		25.116	29.579
																	61						274.778	246.334	173.445	212.699		30.021	39.3	41.661	97.468		29.131	21.999			61						129.353	105.513	105.151	80.986		25.268	29.292
																	61.5						276.67	250.21	174.5	218.357		30.182	40.368	42.852	67.993		29.134	61.517			61.5						124.868	103.705	105.095	80.017		24.716	28.039
																	62						289.406	240.599	175.711	217.334		32.961	40.679	45.5	70.623		31.016	77.372			62						131.737	105.297	106.342	85.653		25.663	28.686
																	62.5						293.992	242.704	172.201	219.104		37.444	45.053	50.205	71.078		31.828	66.139			62.5						136.424	106.704	110.617	83.713		26.364	31.318
																	63						306.237	242.5	174.692	228.471		40.852	47.483	52.796	70.08		30.899	60.801			63						132.073	104.438	103.689	79.498		24.723	29.061
																	63.5						313.585	250.54	181.137	237.922		41.586	48.313	50.487	70.999		29.68	60.493			63.5						134.932	105.786	109.458	81.919		25.94	29.378
		249.445	248.392	258.816	304.677	263.636	39.334	40.919	37.066	32.69	35.4335	295.236	335.516	257.414	294.553		64	125					318.842	252.424	182.783	239.061	221.423	42.043	47.277	49.649	70.095	44.9024	27.914	56.215	22.1997		64	125					128.825	103.853	113.122	80.218	105.885	25.203	30.01
		249.62	241.309	257.232	303.057	261.108	39.836	42.254	37.374	32.544	35.9332	293.991	330.297	261.122	293.634		64.5	126					324.293	244.905	184.312	235.374	222.723	41.345	47.862	50.31	70.663	47.9249	28.004	53.007	21.1237		64.5	126					128.598	107.15	107.138	76.547	104.002	26.298	30.178
		240.714	220.638	245.566	287.97	247.026	36.453	40.138	35.06	30.512	33.472	279.864	307.699	252.096	278.384		65	127					315.622	234.189	186.441	222.684	225.843	40.691	48.69	50.409	69.769	41.1611	31.497	52.391	40.8843		65	127					127.88	105.342	105.125	80.112	102.172	24.824	28.203
		239.995	211.005	245.539	274.309	241.016	37.971	42.5	37.727	31.294	35.3043	274.39	290.976	248.399	269.752		65.5	128					314.679	233.138	184.507	220.533	226.672	39.471	44.849	48.275	69.204	43.2531	43.597	51.949	49.7528		65.5	128					128.902	103.292	104.302	81.835	106.008	23.653	27.624
		236.017	203.962	240.476	261.695	233.841	37.718	42.017	37.665	30.03	34.7888	276.317	283.578	253.865	269.751		66	129					307.797	232.36	184.924	218.825	227.909	36.1	43.77	46.164	69.421	46.7574	40.98	51.048	44.5422		66	129					129.67	101.401	105.329	82.252	108.115	24.557	28.813
		236.436	207.849	242.021	266.33	236.463	37.687	42.43	37.989	29.967	34.9495	272.799	297.62	254.133	273.348		66.5	130					298.192	233.452	186.311	217.215	233.884	34.625	41.761	44.661	68.426	48.6151	40.954	53.829	41.4087		66.5	130					128.361	101.376	101.725	82.842	103.675	24.215	28.57
		238.748	210.387	242.237	265.832	237.605	37.622	42.751	37.801	30.905	35.201	276.9	325.45	253.86	283.901		67	131					293.475	235.564	188.639	218.794	241.705	34.132	41.217	44.67	70.024	48.6586	40.905	62.136	40.6453		67	131					133.694	99.266	109.981	78.574	106.775	23.993	29.886
		238.126	214.34	239.251	270.931	238.966	36.998	41.935	37.453	29.65	34.4402	278.128	327.807	260.215	287.214		67.5	132					292.99	236.905	187.723	222.786	244.187	33.098	40.679	44.356	91.936	48.0784	40.883	67.139	37.6232		67.5	132					141.372	100.603	105.441	78.184	105.255	24.411	28.372
		240.494	215.267	241.882	274.221	241.27	37.415	41.873	37.321	30.313	34.6617	281.476	334.055	261.576	290.866		68	133					289.666	234.368	185.439	217.763	243.13	32.758	40.839	44.603	96.377	48.3574	41.221	74.046	36.0643		68	133					139.567	97.573	97.163	78.192	103.609	25.64	29.962
		239.277	218.572	244.711	280.786	244.14	36.607	41.358	36.61	29.487	33.9468	286.343	318.324	267.762	289.307		68.5	134					290.67	231.045	187.711	222.173	235.643	33.576	42.01	44.755	96.723	48.2021	41.423	79.066	37.5028		68.5	134					136.327	98.648	97.464	81.785	103.366	26.193	30.847
		239.297	219.408	242.884	276.133	242.734	38.496	43.194	38.514	31.944	35.9682	283.395	336.321	266.501	293.903		69	135					296.985	231.672	184.513	225.031	234.123	33.902	42.036	46.296	94.453	46.2621	39.118	81.068	43.3317		69	135					129.883	97.471	101.434	80.65	103.334	24.906	28.367
		237.83	225.85	244.285	280.858	245.51	39.035	42.928	38.678	32.361	36.1817	286.714	345.989	269.566	299.254		69.5	136					307.374	235.41	183.185	225.511	231.886	36.26	44.944	48.272	90.4	44.6761	39.245	80.933	41.5727		69.5	136					129.651	93.634	102.303	80.877	103.414	25.308	29.343
		241.608	230.678	247.506	287.267	250.069	39.083	44.341	39.158	32.551	36.7145	297.226	349.613	277.228	306.52		70	137					316.379	240.548	187.041	222.097	229.702	36.704	45.461	51.146	89.632	43.1806	38.362	81.511	42.9502		70	137					127.204	93.703	99.226	77.822	102.327	23.927	27.429
		243.524	233.181	252.836	288.204	252.74	38.212	43.067	38.21	30.763	35.4943	298.193	349.676	274.457	305.939		70.5	138					316.801	237.253	186.459	218.824	230.027	38.915	47.451	51.757	88.344	43.3231	36.23	78.756	47.0793		70.5	138					133.538	97.66	107.422	81.405	104.13	27.59	30.357
		248.014	239.607	258.189	296.407	258.858	40.584	45.645	41.348	33.826	38.282	298.38	356.511	273.113	307.832		71	139					321.892	235.638	187.975	214.501	231.01	36.208	44.611	49.784	86.093	48.3296	33.693	75.768	49.5697		71	139					132.852	102.082	103.915	80.367	105.151	27.861	30.276
		244.543	235.207	252.678	291.413	254.264	38.759	43.582	39.18	32.101	36.3368	297.235	353.775	270.021	305.508		71.5	140					311.784	233.918	189.921	216.502	227.718	34.035	42.691	47.498	84.605	49.4566	31.431	74.295	53.1923		71.5	140					129.224	96.416	97.348	79.838	101.875	25.725	28.272
		246.801	239.13	255.765	296.051	257.74	38.781	42.984	39.064	31.942	36.124	293.89	358.165	275.665	307.738		72	141					314.235	237.387	194.752	220.619	228.809	34.681	42.709	47.648	84.668	50.0784	30.641	75.888	55.8033		72	141					136.416	101.74	106.636	84.131	102.307	27.877	30.918
		254.084	246.809	258.756	302.563	263.857	41.892	46.341	41.812	34.307	39.0193	299.779	366.859	276.89	313.007		72.5	142					324.382	244.004	194.715	213.778	230.459	36.284	44.767	49.879	86.079	49.9841	31.345	79.501	55.6518		72.5	142					137.914	103.351	110.37	83.436	101.11	28.749	32.684
		251.699	246.464	256.282	302.354	262.503	41.575	46.11	41.998	34.13	38.8845	301.257	369.01	280.575	315.445		73	143					315.431	242.403	190.584	211.027	233.779	38.817	46.233	51.037	84.654	50.7814	31.518	79.223	55.6478		73	143					139.105	100.74	101.163	84.743	100.367	29.186	32.37
		253.299	246.146	258.074	300.594	262.832	40.821	45.556	41.064	33.583	38.1872	298.347	370.796	276.233	313.623		73.5	144					315.996	237.993	193.099	213.806	237.425	35.077	43.886	49.357	83.79	51.5481	30.182	75.53	55.4952		73.5	144					143.467	101.362	104.347	84.208	98.2396	29.958	33.371
		255.836	249.412	261.313	308.352	267.032	42.203	46.31	42.014	34.599	39.2127	294.089	368.38	281.908	313.29		74	145					317.35	238.64	198.605	217.906	235.743	33.921	42.67	49.806	85.733	52.4291	30.982	76.967	53.0517		74	145					143.301	102.745	97.993	83.461	103.757	31.168	32.994
		258.702	253.998	262.267	313.458	270.41	42.767	46.39	43.224	35.485	39.8977	303.353	371.484	287.446	319.259		74.5	146					305.433	237.209	199.827	218.255	235.911	33.496	42.901	49.319	84.71	49.9864	32.2	88.671	50.2892		74.5	146					145.722	103.356	102.293	83.773	103.555	30.796	34.384
		262.764	256.733	264.19	314.266	272.792	43.459	46.462	41.87	35.074	39.6475	298.129	374.486	286.624	318.244		75	147					310.034	243.849	200.685	217.046	233.94	36.619	45.835	51.362	84.49	48.0196	30.831	108.327	48.4218		75	147					163.929	111.67	109.488	84.645	99.4573	33.694	37.654
		259.799	258.939	267.432	314.565	273.488	43.334	46.311	42.941	36.106	40.1043	296.391	373.953	280.982	315.606		75.5	148					318.258	248.708	202.098	219.211	237.657	41.422	49.284	55.628	83.553	48.2389	31.884	106.663	48.8233		75.5	148					150.644	106.863	98.191	80.655	105.982	32.92	35.294
		261.731	260.058	269.283	316.549	275.209	42.339	45.623	42	34.164	38.9627	299.578	382.62	281.82	319.837		76	149					313.146	247.359	197.802	223.218	240.129	43.952	49.997	57.379	81.505	50.0646	31.751	100.662	50.9818		76	149					150.154	106.258	99.135	79.251	107.519	32.29	35.639
		265.993	255.191	267.236	314.063	273.924	40.568	44.525	40.505	32.783	37.5265	301.846	392.419	281.932	323.897		76.5	150					319.182	247.704	200.314	228.98	235.77	43.016	50.358	57.539	82.491	50.9976	28.532	97.64	50.9292		76.5	150					151.285	105.025	94.432	78.861	105.189	33.017	34.356
		270.729	256.651	267.444	314.417	275.614	43.432	46.83	42.709	35.757	40.1133	303.954	391.018	281.953	324.139		77	151					321.671	250.101	202.958	230.48	236.133	43.198	50.207	57.702	81.201	48.8399	27.935	95.234	48.4147		77	151					146.092	104.218	97.013	82.978	107.097	32.901	35.882
		270.499	258.672	266.094	320.42	277.225	43.521	46.629	43.587	35.732	40.2985	309.422	395.895	282.583	327.798		77.5	152					327.47	249.638	204.395	228.72	239.034	43.675	51.056	57.422	82.121	48.8449	29.626	91.348	49.5332		77.5	152					146.973	103.621	96.674	80.123	105.626	32.009	34.258
		275.594	263.016	269.479	325.883	281.797	43.826	47.242	43.599	35.357	40.4372	309.331	399.066	289.64	331.176		78	153					320.719	236.784	206.783	218.721	236.09	42.818	50.82	57.551	81.695	48.4189	35.687	91.734	55.9943		78	153					149.929	104.065	96.198	82.525	107.537	34.9	35.065
		278.864	267.095	275.16	331.005	286.335	45.004	47.374	45.238	37.141	41.6205	321.068	391.644	292.018	333.408		78.5	154					318.148	234.032	206.556	215.844	238.813	52.565	51.459	61.283	80.42	50.3889	45.588	92.574	65.1377		78.5	154					152.503	107.005	98.513	83.23	116.184	36.081	35.895
		280.286	265.483	273.14	330.124	285.562	42.735	45.623	43.416	35.916	39.8537	316.813	404.153	289.521	335.327		79	155					319.391	235.226	211.666	217.434	242.978	41.933	49.424	57.195	81.313	53.2841	41.651	91.986	64.8323		79	155					153.315	105.94	104.078	85.776	107.839	37.073	36.452
		280.469	269.235	279.174	330.033	288.031	45.862	48.058	46.376	38.204	42.5562	317.608	412.699	290.961	338.92		79.5	156					318.399	236.167	215.254	218.081	241.29	42.007	48.605	56.099	81.978	54.0206	43.097	93.461	61.7653		79.5	156					146.629	107.106	103.978	82.136	107.45	36.084	36.869
		279.714	273.018	277.285	332.61	288.96	46.356	48.386	46.901	38.256	42.906	321.544	410.321	287.047	338.135		80	157					313.591	237.158	213.532	215.404	244.954	40.395	47.942	55.008	80.822	54.1634	40.964	92.879	58.6448		80	157					160.114	110.581	98.975	82.663	106.152	36.445	38.805
		283.605	275.936	280.649	336.484	292.472	46.486	48.796	46.178	38.259	42.861	317.4	403.355	291.706	335.985		80.5	158					313.774	242.328	208.093	216.885	247.212	41.23	47.868	55.414	79.394	53.8894	38.726	91.329	57.1432		80.5	158					153.498	107.879	105.401	80.662	106.326	36.103	34.686
		280.75	274.691	280.306	334.813	290.944	46.382	48.319	46.545	38.6	42.8927	316.97	411.366	293.006	338.945		81	159					317.414	242.385	205.821	213.987	248.465	43.995	51.174	59.086	80.281	54.3809	39.993	93.252	56.0457		81	159					155.319	107.301	98.78	80.801	105.599	38.388	38.586
		289.104	273.427	279.579	335.541	292.716	45.301	47.491	45.21	38.054	41.9453	321.705	407.538	295.821	340.185		81.5	160					326.498	248.03	201.552	215.153	241.661	51.121	54.707	64.076	79.838	54.0334	38.804	92.258	59.2692		81.5	160					157.94	105.938	104.004	80.981	106.93	36.956	36.81
		284.998	275.907	278.454	338.806	292.845	44.437	46.953	44.592	37.744	41.3627	319.073	403.514	295.388	337.822		82	161					326.06	244.948	202.226	217.041	239.554	53.589	55.948	63.424	79.875	57.2441	35.389	88.798	64.6398		82	161					157.762	102.736	102.84	81.289	109.064	39.47	34.331
		292.126	276.147	287.936	338.541	296.991	46.596	49.146	46.436	39.043	43.2365	330.086	416.054	291.905	344.513		82.5	162					323.912	243.824	200.482	216.252	241.838	51.781	55.482	62.455	78.249	53.2786	33.279	85.375	62.3773		82.5	162					171.409	107.302	111.626	84.469	111.028	42.443	37.226
		292.875	283.232	289.904	344.113	300.835	47.248	50.558	48.779	40.705	44.7538	335.562	430.496	302.343	354.631		83	163					320.398	238.92	205.214	209.193	242.884	74.121	83.306	65.693	78.531	52.9846	30.607	84.044	63.8377		83	163					185.629	111.606	116.627	86.684	108.713	41.786	37.152
		297.335	286.595	286.888	347.381	302.853	48.786	52.143	49.996	41.297	45.9868	337.449	424.585	307.295	354.94		83.5	164					318.862	237.098	211.698	210.89	240.83	48.553	54.691	65.121	79.297	51.8541	29.638	85.791	62.4803		83.5	164					189.562	111.981	115.103	82.261	111.834	39.498	36.095
		294.426	289.275	286.25	350.868	303.508	48.528	52.284	50.422	40.855	45.9535	336.477	430.409	311.058	357.812		84	165					314.005	237.168	213.356	211.696	241.179	45.112	51.485	60.99	78.248	51.7889	29.341	83.979	60.5863		84	165					180.425	116.084	113.796	81.99	110.611	42.859	38.103
		295.908	289.814	290.383	354.237	305.889	46.996	49.141	47.455	39.054	43.5927	336.883	433.205	309.557	358.379		84.5	166					307.599	234.647	212.183	213.58	240.811	43.187	50.45	59.949	77.152	54.4464	31.122	85.999	62.1813		84.5	166					172.048	118.957	111.241	83.941	109.301	42.848	37.896
		298.259	292.267	294.877	353.015	307.908	49.198	52.034	49.974	39.809	45.685	343.164	437.663	305.125	360.481		85	167					308.013	236.485	215.645	215.939	243.717	42.171	50.309	58.677	77.347	58.2479	32.021	105.211	61.0898		85	167					175.182	123.121	116.599	86.641	110.967	44.632	39.115
		297.527	292.397	299.141	354.574	309.214	49.369	50.972	49.834	40.433	45.5832	342.147	429.542	297.862	355.014		85.5	168					317.615	237.568	210.313	216.052	243.478	45.372	51.325	62.532	77.131	59.0214	32.579	108.1	57.6523		85.5	168					171.118	123.278	119	91.177	109.908	45.675	39.661
		298.159	292.131	296.556	354.031	308.523	48.175	50.585	49.259	38.739	44.6208	348.318	426.427	305.77	358.669		86	169					320.026	243.159	209.188	217.43	242.027	51.511	56.286	66.248	76.467	57.8041	33.508	104.44	54.8858		86	169					177.867	118.522	113.988	88.176	117.452	43.82	37.459
		299.637	293.811	296.554	353.365	309.145	50.532	53.03	51.073	41.504	46.966	347.599	447.003	301.972	364.022		86.5	170					322.732	244.971	207.65	223.96	239.34	55.679	59.824	69.378	77.058	71.2251	32.768	98.013	52.8842		86.5	170					175.842	123.288	109.922	91.946	123.887	45.672	38.608
		300.638	299.021	297.433	358.432	312.185	50.528	52.641	51.098	40.978	46.7425	351.67	453.009	311.596	370.589		87	171					324.265	243.682	206.26	226.878	240.546	54.954	58.448	68.98	76.583	57.7279	32.122	96.524	53.2733		87	171					173.431	123.945	111.487	89.389	123.478	45.463	38.174
		299.29	297.216	298.326	358.176	311.556	50.747	53.482	51.344	41.45	47.187	349.209	446.237	310.082	367.007		87.5	172					326.635	245.181	208.129	224.391	239.965	53.973	58.328	69.26	75.895	54.7711	30.929	93.445	52.2188		87.5	172					180.233	124.114	108.697	91.69	121.825	45.437	37.497
		299.947	297.513	294.956	360.409	311.51	47.486	50.763	48.326	39.149	44.3622	350.356	439.261	308.305	364.471		88	173					330.08	242.675	210.173	221.323	237.911	55.355	59.187	69.622	76.289	53.4969	30.342	92.393	54.1192		88	173					179.758	126.09	108.346	89.513	120.298	44.415	34.59
		304.416	301.322	300.38	362.636	315.492	49.297	52.642	49.555	40.415	45.9085	351.505	442.862	311.264	367.041		88.5	174					323.926	237.122	212.839	218.344	239.93	54.993	92.104	74.176	75.201	52.9384	29.108	90.61	64.1748		88.5	174					181.363	124.816	113.448	91.676	124.137	47.474	38.095
		298.034	300.008	304.492	362.007	314.439	48.976	51.758	48.61	40.001	45.2675	343.645	447.77	313.546	366.818		89	175					323.701	235.478	210.211	214.913	241.296	76.085	63.186	79.196	74.311	54.9024	28.417	93.106	65.8983		89	175					170.169	120.006	113.76	90.475	124.894	46.704	37.742
		305.375	304.117	308.257	361.54	318.126	51.185	55.292	51.792	41.734	47.932	344.891	444.729	312.01	365.708		89.5	176					316.679	230.811	213.581	211.982	243.36	53.485	59.354	72.212	74.42	58.4404	27.644	94.783	64.5328		89.5	176					178.294	123.801	113.775	91.432	123.389	48.143	37.823
		303.101	303.046	308.741	362.054	317.539	50.262	53.794	51.15	40.797	46.932	350.366	436.529	312.04	364.809		90	177					318.858	232.71	213.903	213.659	245.737	51.314	56.031	69.321	74.465	61.2971	27.551	92.351	60.9493		90	177					183.413	129.482	120.223	91.167	124	48.629	38.58
		305.865	302.182	307.363	360.138	317.191	52.03	54.722	53.134	41.843	48.3635	350.734	443.357	307.024	365.536		90.5	178					309.782	227.125	211.109	214.083	246.18	47.848	54.213	66.354	73.573	60.5536	28.15	90.074	59.8818		90.5	178					213.788	148.46	127.081	97.325	123.314	51.539	42.108
		310.457	297.535	303.069	361.688	316.491	51.813	54.548	51.885	42.147	48.0295	344.417	443.915	314.32	366.048		91	179					308.06	230.521	214.858	217.922	246.993	47.48	54.264	66.179	73.867	60.1764	27.693	94.794	57.7458		91	179					212.222	153.017	136.37	98.464	124.934	51.438	41.51
		315.363	305.216	316.788	361.781	323.091	51.386	55.79	51.888	41.901	48.1725	345.864	447.43	308.706	365.831		91.5	180					314.72	234.589	211.003	215.031	246.972	50.53	56.634	69.978	73.96	60.9256	27.679	95.615	56.9262		91.5	180					204.31	146.791	131.144	104.213	124.678	49.068	41.107
		315.462	308.763	315.65	371.448	326.134	53.085	55.991	52.47	42.516	48.9467	345.681	449.372	315.692	368.746		92	181					315.857	235.258	207.114	216.625	243.967	52.055	59.627	73.893	73.85	69.9309	27.815	93.295	55.4177		92	181					211.154	141.863	129.914	103.803	126.577	49.927	40.814
		316.204	308.664	316.115	367.589	325.447	51.662	56.042	53.137	42.27	48.709	348.941	447.976	316.904	369.771		92.5	182					317.171	241.361	207.078	214.594	241.985	57.54	63.446	77.988	72.819	69.0069	28.271	91.925	56.3203		92.5	182					202.748	143.439	124.621	102.169	122.353	49.617	43.573
		317.365	309.655	314.709	367.42	325.591	53.464	55.934	53.914	43.528	49.6412	357.02	453.827	318.254	374.865		93	183					316.438	236.887	205.546	213.48	239.172	59.534	67.568	80.904	72.046	60.6801	27.958	88.205	56.7722		93	183					210.91	139.518	121.18	98.205	125.576	47.639	42.807
		320.108	315.048	315.138	369.439	328.237	53.368	56.678	54.821	43.508	50.025	363.362	455.533	318.708	377.699		93.5	184					321.256	239.322	206.04	214.204	240.692	61.415	68.382	85.178	71.914	58.5951	26.171	89.311	55.5097		93.5	184					209.829	139.287	123.535	94.021	129.822	51.53	42.387
		323.572	317.77	324.502	374.665	333.431	53.487	57.191	55.033	44.088	50.381	371.534	466.317	323.082	385.475		94	185					318.026	235.759	205.266	212.614	236.434	61.431	66.075	86.651	72.392	56.3094	26.136	86.452	54.6707		94	185					210.37	135.533	120.893	98.687	145.414	52.853	43.183
		317.275	317.083	311.544	371.397	327.628	51.53	55.151	53.188	41.92	48.3785	381.281	456.902	327.862	387.179		94.5	186					319.851	236.966	206.908	209.753	238.749	60.935	65.506	86.103	71.605	56.2599	26.174	85.271	56.8023		94.5	186					197.664	136.55	121.401	92.29	148.769	50.556	41.324
		319.797	319.052	317.727	374.129	330.98	54.615	58.785	56.155	45.699	51.7448	380.305	460.157	327.553	387.836		95	187					320.709	233.512	210.337	209.682	239.745	55.304	63.472	82.804	72.137	58.5879	26.229	81.804	57.2057		95	187					210.482	144.809	129.422	95.4	145.365	51.901	43.06
		319.401	325.943	319.902	375.579	333.51	53.703	57.591	55.133	43.492	50.411	385.078	464.927	334.299	393.266		95.5	188					316.638	232.958	212.096	211.26	239.623	53.238	61.99	80.129	71.264	60.6686	26.095	85.424	56.1137		95.5	188					201.014	141.697	129.24	99.336	145.434	52.093	42.17
		317.865	326.279	319.291	371.319	331.992	55.151	58.634	55.984	44.561	51.5138	381.425	464.072	339.374	393.455		96	189					314.858	227.655	210.116	210.178	240.96	51.272	60.478	77.797	71.397	63.7606	25.477	85.086	55.6568		96	189					196.099	128.347	117.634	95.5	141.995	51.223	40.279
		314.93	325.377	318.755	374.27	331.637	55.129	58.482	56.373	44.911	51.655	380.5	471.312	339.66	395.655		96.5	190					303.508	230.628	209.945	209.185	238.997	49.04	58.633	77.461	71.018	65.8254	26.218	84.991	53.6402		96.5	190					187.771	137.026	123.003	98.636	141.204	54.053	43.933
		316.717	323.279	316.068	375.713	331.248	53.955	58.369	56.139	44.572	51.19	391.512	479.557	337.389	401.317		97	191					302.251	227.897	210.087	210.544	241.115	46.605	57.085	75.868	70.594	67.5346	26.603	81.126	53.2998		97	191					192.552	136.773	118.597	97.826	140.419	52.565	43.072
		318.883	324.486	317.012	373.549	331.786	53.774	58.324	55.618	44.986	51.1067	380.778	478.092	333.796	396.053		97.5	192					301.35	227.525	212.222	212.567	238.825	46.672	57.106	75.046	70.736	67.4496	26.893	82.965	51.8528		97.5	192					187.918	139.586	127.801	97.506	140.122	53.638	44.136
		320.31	330.072	320.532	376.665	335.198	55.399	59.878	58.313	45.613	52.732	380.2	476.969	333.025	395.229		98	193					308.186	236.061	206.51	215.2	239.279	49.993	59.276	79.342	70.122	66.8496	26.102	104.599	51.2812		98	193					190.79	145.295	125.501	98.205	135.727	52.494	44.083
		318.616	329.098	321.775	379.076	335.445	55.667	60.499	58.115	46.47	53.119	387.48	478.39	328.91	396.757		98.5	194					312.908	246.126	206.489	218.866	239.469	55.727	64.864	84.161	70.344	64.2416	25.735	107.321	49.5752		98.5	194					197.754	143.928	129.212	97.438	143.779	51.616	44.604
		323.176	330.238	323.612	379.515	337.439	57.114	63.079	59.627	47.419	54.741	393.635	480.763	329.109	399.666		99	195					319.11	252.465	211.526	230.345	239.147	58.945	67.703	86.152	69.873	62.4676	26.311	102.831	51.3183		99	195					195.512	142.997	128.461	95.773	141.573	54.059	42.867
		316.271	321.249	318.951	375.595	331.32	53.936	60.023	55.612	43.643	51.2347	389.291	471.089	326.748	394.207		99.5	196					319.096	248.912	215.411	237.474	236.611	59.492	67.266	86.53	70.112	61.0484	25.353	94.67	50.8402		99.5	196					223.234	142.188	122.039	92.471	133.146	50.445	42.683
		316.905	315.129	314.273	373.011	328.133	55.972	61.5	57.077	44.721	52.7488	383.114	469.633	322.092	390.111		100	197					315.955	251.377	217.654	241.6	234.226	58.764	66.672	86.089	69.789	59.8504	24.619	92.645	51.1633		100	197					208.378	143.217	128.229	95.508	135.36	51.181	45.53
		319.211	315.38	319.092	368.668	328.892	55.346	61.85	57.197	44.435	52.6382	392.568	464.939	323.097	392.032		100.5	198					313.138	244.849	215.361	221.666	233.604	58.927	67.496	85.108	69.083	58.3504	25.225	95.815	49.4233		100.5	198					191.517	143.819	126.6	96.392	135.188	50.404	45.218
		319.901	311.527	329.509	374.163	332.079	57.302	62.975	57.923	45.487	53.853	393.561	460.544	326.493	392.03		101	199					309.175	234.561	216.961	215.282	234.325	59.567	97.869	84.868	69.439	58.2024	24.173	92.205	50.4878		101	199					220.276	158.419	137.035	99.801	136.954	49.816	42.686
		321.56	312.305	325.663	372.768	331.378	53.856	61.562	56.488	43.092	51.6807	392.547	473.814	319.5	393.785		101.5	200					300.342	233.878	214.708	213.273	237.398	78.152	69.662	96.928	68.951	60.4956	24.435	92.764	60.9093		101.5	200					202.383	140.217	133.929	96.473	138.699	51.35	41.331
		324.393	313.84	323.856	373.507	332.203	52.389	60.794	55.304	43.05	50.8155	395.325	487.017	317.11	398.315		102	201					300.036	232.591	215.526	210.953	242.006	58.26	66.123	89.068	69.751	64.5864	25.186	92.232	62.0867		102	201					180	139.453	122.87	90.519	140.834	50.483	38.092
		317.804	302.367	323.977	370.048	326.853	53.11	60.013	55.146	42.687	50.6703	387.817	468.5	316.56	389.457		102.5	202					302.735	231.686	217.163	213.046	249.271	54.842	63.433	85.76	70.062	66.4806	24.978	90.045	60.1298		102.5	202					181.275	130.918	119.159	90.669	139.437	51.693	37.675
		314.743	304.953	323.332	364.689	325.233	52.584	59.349	54.701	42.982	50.3352	385.464	472.151	319.284	390.797		103	203					300.172	231.891	214.293	213.904	251.132	53.524	59.995	84.668	68.832	66.6624	24.425	90.066	55.5703		103	203					188.636	126.724	118.02	88.365	143.734	52.32	39.562
		322.218	304.496	323.904	372.936	329.192	55.543	62.616	57.703	46.751	53.5845	380.966	481.435	328.394	395.429		103.5	204					297.855	233.676	215.032	215.288	252.556	53.004	60.784	84.873	68.754	66.1409	25.284	91.09	54.1907		103.5	204					175.64	107.22	106.982	84.932	142.584	48.381	38.14
		317.841	303.869	324.549	366.752	326.556	52.696	62.346	55.502	44.763	51.758	381.796	475.941	329.727	394.319		104	205					303.726	233.378	216.431	216.722	244.663	51.305	61.004	85.301	68.481	65.9659	24.521	89.836	56.0787		104	205					151.444	103.113	89.493	80.801	138.333	45.382	32.005
		318.852	302.515	321.328	368.936	326.211	53.477	61.331	55.14	45.544	51.8042	385.097	476.677	342.785	400.017		104.5	206					308.545	249.052	214.069	219.35	239.904	57.947	65.36	88.953	69.873	73.7481	24.152	90.521	53.7477		104.5	206					148.411	100.794	91.187	80.546	152.634	46.314	35.026
		324.153	308.168	318.011	367.01	327.639	55.645	63.313	56.844	46.746	53.5682	400.57	479.156	335.586	403.601		105	207					315.626	256.432	217.571	226.559	236.459	63.393	69.834	91.874	69.26	74.2356	23.875	86.166	54.1582		105	207					152.235	96.948	92.303	82.001	142.001	45.604	35.019
		318.138	308.322	315.29	368.407	325.843	55.251	62.782	57.319	48.226	53.8257	394.846	484.826	341.757	405.641		105.5	208					318.635	263.53	219.113	227.935	235.686	64.954	71.275	90.086	69.985	66.6129	22.848	80.133	54.2678		105.5	208					142.956	98.105	97.859	78.961	131.961	43.73	32.812
		318.402	308.437	317.689	363.58	325.331	55.775	64.603	58.054	47.444	54.4002	398.262	483.804	347.895	408.485		106	209					325.255	265.333	225.134	232.898	237.067	65.457	71.072	90.201	69.121	64.3366	21.086	78.656	53.0703		106	209					139.142	96.18	94.056	80.718	129.256	45.418	33.633
		317.598	309.661	309.39	370.332	325.049	57.85	64.937	59.127	47.356	55.2488	404.373	482.143	349.906	410.638		106.5	210					328.766	256.633	223.698	234.217	235.974	64.601	71.03	89.346	68.624	62.5671	21.086	76.267	52.8042		106.5	210					132.645	93.699	94.253	81.926	129.187	43.932	33.49
		318.678	309.526	308.529	364.067	323.504	57.977	65.52	60.355	48.78	56.0892	407.742	482.922	352.95	413.036		107	211					315.779	247.06	218.81	227.056	236.372	64.576	71.229	91.221	69.357	62.6661	21.397	72.373	53.7458		107	211					133.33	94.899	95.926	80.895	117.444	46.454	33.019
		317.46	313.504	308.946	362.675	323.95	58.235	66.45	59.941	48.508	56.2148	409.646	484.56	348.803	412.834		107.5	212					301.408	235.605	219.921	214.938	238.473	63.948	72.456	89.389	68.967	62.3351	22.079	76.656	52.7373		107.5	212					132.025	94.827	98.429	78.966	104.964	42.892	31.258
		314.607	312.81	317.404	363.223	325.315	58.931	67.212	60.829	47.908	56.6512	410.719	481.161	356.342	414.572		108	213					299.593	234.41	215.883	211.36	243.663	80.131	73.41	107.081	68.27	66.3456	21.511	76.901	52.8953		108	213					131.176	90.332	100.971	81.373	103.985	46.619	31.626
		313.767	310.85	315.654	358.407	322.973	57.599	65.93	60.144	47.617	55.7537	420.582	484.659	356.875	419.203		108.5	214					296.39	231.569	210.357	207.086	249.956	59.314	68.207	89.836	67.668	69.4026	21.281	76.647	50.5793		108.5	214					131.689	91.886	100.729	83.104	104.623	46.119	33.322
		315.511	308.243	314.545	359.191	322.676	56.485	65.284	59.716	46.747	54.9893	410.049	482.588	350.112	412.747		109	215					295.59	231.252	213.565	208.102	253.212	57.19	66.161	88.361	67.553	69.8874	21.5	78.046	47.0493		109	215					134.861	95.025	100.682	82.558	103.221	46.704	31.977
		319.801	308.075	314.279	359.711	323.77	58.282	66.971	61.052	47.98	56.5025	404.297	480.78	346.72	409.096		109.5	216					295.785	231.488	214.261	210.097	258.064	56.467	65.581	87.099	67.897	69.7751	22.223	77.377	45.4297		109.5	216					158.582	117.388	108.417	91.524	101.275	50.301	34.493
		318.88	305.925	317.019	357.398	323.109	56.539	66.672	60.477	46.281	55.4235	398.509	488.617	347.949	410.189		110	217					297.24	231.852	214.649	209.077	256.738	57.234	64.51	87.246	67.64	69.2126	22.606	76.802	44.2352		110	217					174.121	140.231	109.272	94.549	99.3816	53.544	34.554
		320.893	301.88	324.341	355.826	324.039	57.359	67.359	60.704	46.456	55.9007	399.041	480.03	348.46	407.674		110.5	218					302.832	247.885	216.64	213.916	248.085	63.207	69.451	93.814	67.652	69.9081	22.023	78.788	42.4438		110.5	218					191.281	145.228	107.116	98.004	100.013	49.331	35.643
		318.978	301.466	319.074	346.72	319.863	56.998	67.291	62.576	46.235	56.2062	394.453	482.634	341.707	404.762		111	219					302.893	255.19	219.119	226.481	238.877	67.471	75.545	96.718	68.354	69.5024	21.568	79.598	44.9263		111	219					206.071	145.006	109.873	90.282	99.8126	53.255	38.094
		318.306	305.198	316.86	362.373	323.988	60.737	68.354	62.251	47.703	57.6925	384.115	483.238	344.437	402.428		111.5	220					303.5	254.836	222.432	225.072	236.221	67.409	75.631	98.549	67.512	78.0354	20.132	74.42	44.7647		111.5	220					214.039	138.751	110.324	88.282	99.7138	54.244	40.245
		315.488	300.034	317.08	361.993	321.952	61.075	67.871	60.931	47.584	57.2965	386.973	475.065	343.665	400.399		112	221					311.537	258.396	223.648	228.183	232.26	67.508	76.575	94.743	67.563	67.0686	19.899	69.053	44.5228		112	221					203.389	130.708	113.206	84.842	100.603	50.426	37.445
		317.701	296.544	314.785	367.211	322.364	59.247	66.679	58.778	45.611	55.51	384.808	479.89	346.655	402.282		112.5	222					320.743	255.927	221.541	230.494	233.036	67.824	76.828	96.247	67.429	65.6286	19.923	65.916	45.3317		112.5	222					192.313	130.796	110.969	97.041	102.032	51.497	37.549
		319.595	296.079	316.341	365.564	322.698	60.002	66.913	61.674	47.07	56.846	379.165	481.931	340.154	398.914		113	223					305.24	247.072	217.582	217.517	233.817	65.96	75.512	94.398	66.673	65.0734	19.306	61.103	45.3588		113	223					194.313	129.55	115.196	89.626	117.729	51.659	36.273
		312.61	292.792	317.315	361.287	319.305	60.084	66.948	60.99	47.602	56.8372	376.933	468.652	334.168	391.749		113.5	224					295.279	235.104	210.936	209.197	234.114	66.222	76.532	95.652	66.628	64.9699	19.96	63.32	45.2628		113.5	224					180.307	129.993	122.028	87.774	128.294	50.091	36.756
		311.627	293.618	310.97	360.817	317.562	59.477	65.528	60.016	47.092	55.9595	378.856	477.503	338.216	396.689		114	225					289.843	233.628	208.673	207.278	241.227	128.56	83.903	113.473	67.496	69.3434	19.794	64.748	45.9642		114	225					191.592	126.138	123.777	93.532	134.158	50.488	36.227
		311.288	293.83	307.536	362.726	317.149	60.703	68.015	61.785	48.981	57.8023	390.546	474.495	340.173	400.236		114.5	226					286.797	231.085	209.242	207.366	246.83	66.145	74.861	100.723	66.447	72.8344	19.763	64.439	46.1418		114.5	226					188.45	132.728	116.236	94.807	136.559	51.248	35.951
		319.185	297.2	306.542	363.023	319.791	60.457	68.16	61.309	47.911	57.3905	387.04	492.462	349.515	408.17		115	227					286.246	229.47	210.683	204.235	247.369	65.371	74.604	101.014	67.089	73.0876	20.492	64.874	42.8347		115	227					190.489	134.043	116.024	94.579	136.6	46.403	35.461
		320.063	301.153	313.976	361.159	322.392	59.099	66.733	60.391	46.604	56.138	389.317	496.834	355.811	412.485		115.5	228					284.164	230.242	207.873	199.657	251.35	65.752	73.722	101.148	65.757	72.4096	20.025	63.653	40.0348		115.5	228					187.374	135.101	119.606	96.943	131.787	46.429	34.937
		313.404	298.15	311.292	364.629	320.172	59.884	67.736	60.9	47.01	56.8137	394.031	492.936	355.665	412.708		116	229					286.935	231.687	210.145	203.107	253.085	68.172	73.591	102.522	66.441	72.8944	19.935	64.855	38.4783		116	229					196.576	134.318	119.053	95.011	131.531	44.461	31.237
		317.095	301.084	315.861	359.558	321.703	58.097	66.046	60.413	46.873	55.7885	404.17	494.929	357.415	417.335		116.5	230					286.052	241.356	212.763	202.803	242.762	75.271	74.929	107.867	65.967	71.4481	20.286	63.823	35.7632		116.5	230					208.96	137.786	118.078	96.866	130.922	40.253	29.147
		320.975	300.602	310.532	362.735	322.015	59.149	66.513	60.291	46.816	56.1235	415.138	496.472	362.909	423.337		117	231					291.724	249.275	213.531	207.573	233.538	78.588	81.242	110.229	66.149	72.0709	19.234	63.035	37.1988		117	231					206.503	122.447	117.02	77.393	128.776	48.61	34.322
		322.55	299.645	306.828	362.948	321.296	61.466	69.381	62.778	49.712	58.7655	423.966	504.331	371.862	431.884		117.5	232					293.866	248.253	218.523	208.977	230.765	78.161	83.307	109.843	66.653	94.1704	19.942	60.997	37.8298		117.5	232					164.812	122.528	100.238	76.346	132.511	43.352	29.827
		319.43	301.184	314.58	359.644	322.013	62.504	70.241	64.664	49.935	59.7672	425.469	487.738	381.502	430.067		118	233					289.818	243.402	219.727	207.987	229.532	76.608	83.44	111.896	65.827	72.8564	19.459	59.051	37.6598		118	233					168.612	125.58	105.27	80.888	131.806	45.587	30.122
		318.324	300.897	310.852	362.399	321.422	62.251	70.181	63.253	49.577	59.2467	418.911	490.711	380.589	428.568		118.5	234					286.581	236.626	214.999	201.714	228.568	76.54	83.855	109.041	65.284	72.8319	19.28	55.17	38.2417		118.5	234					169.979	127.204	109.153	80.547	132.535	45.125	30.108
		320.259	299.338	311.046	359.378	320.809	62.807	71.089	63.727	52.322	60.4175	416.104	494.389	380.301	428.762		119	235					280.621	229.504	210.531	199.863	226.393	124.24	89.072	122.269	65.545	72.4071	17.87	55.028	37.3978		119	235					170.725	119.73	115.354	81.042	133.507	47.221	31.307
		320.729	305.618	307.375	367.801	323.684	63.488	70.879	65	51.173	60.5663	414.514	497.176	385.863	431.015		119.5	236					276.946	230.929	212.565	200.841	228.878	69.973	75.871	110.22	65.212	73.4939	18.885	54.696	37.9537		119.5	236					172.651	111.307	106.236	78.438	134.99	48.708	30.97
		316.441	299.723	305.347	366.096	320.205	62.904	70.478	63.55	51.003	59.915	414.014	494.435	387.559	430.5		120	237					283.111	231.786	213.267	196.28	231.653	68.18	74.448	105.329	64.956	76.8209	18.421	53.974	37.6133		120	237					170.165	112.932	109.518	78.297	139.173	47.955	31.703
		317.769	298.365	305.14	361.899	319.097	63.361	70.318	63.586	50.406	59.849	418.688	489.856	395.9	433.312		120.5	238					240.104	187.275	216.98	194.081	236.435	57.708	70.531	91.503	61.26	79.8644	25.43	44.88	36.6933		120.5	238					138.361	102.479	99.09	74.902	129.592	45.614	29.665
		316.075	298.878	305.109	359.574	318.213	62.174	70.599	62.85	50.247	59.3987	413.951	493.526	393.969	432.313		121	239					237.626	187.997	217.093	196.301	238.314	54.683	68.869	90.978	58.917	80.3034	24.658	55.528	36.0282		121	239					134.277	98.931	99.443	73.326	114.732	44.18	27.024
		309.583	296.878	306.424	356.525	315.656	64.438	71.215	63.765	50.493	60.409	415.323	484.93	390.694	428.813		121.5	240					244.01	188.632	210.608	191.109	236.143	56.87	70.493	91.905	58.739	80.2551	24.353	53.725	34.8137		121.5	240					138.633	101.792	98.314	75.183	118.838	44.083	29.929
		307.167	297.031	304.772	358.898	315.271	63.552	69.523	62.967	48.839	59.1515	410.423	478.51	381.991	422.139		122	241					245.747	190.519	211.359	189.062	230.889	60.451	72.674	96.077	59.868	79.4924	25.17	57.384	32.7837		122	241					133.897	98.172	95.577	74.744	120.472	42.752	28.314
		306.703	293.965	302.536	353.641	312.515	64.876	70.205	64.214	50.852	60.468	407.803	481.543	378.245	421.028		122.5	242					248.989	190.177	207.892	189.601	226.039	61.587	73.888	98.124	59.117	96.0939	23.91	58.328	32.0078		122.5	242					131.963	96.189	106.018	73.544	120.464	42.359	27.907
		299.884	284.667	295.722	346.855	305.086	61.343	67.87	60.425	49.764	57.7818	404.212	474.258	367.782	413.915		123	243					257.536	195.107	209.045	192.685	226.229	70.889	79.234	104.268	58.787	76.1314	25.525	59.442	32.3492		123	243					127.228	99.37	102.667	72.66	115.909	43.934	28.453
		302.339	291.389	296.931	353.729	309.401	64.878	70.923	64.138	51.248	60.728	402.182	471.605	367.828	412.369		123.5	244					259.586	196.518	212	193.562	227.02	72.821	80.447	108.143	58.662	74.0406	23.665	58.254	31.7562		123.5	244					123.026	94.246	98.304	70.582	116.479	42.22	27.067
																	124						261.38	198.613	216.235	197.357		73.165	80.202	106.065	58.942		22.757	58.328			124						126.853	96.146	107.78	70.621		43.244	27.683
																	124.5						257.564	196.328	218.418	195.125		73.435	79.831	107.045	58.815		23.392	50.607			124.5						125.795	96.593	111.454	69.85		44.771	30.316
																	125						251.263	183.655	210.134	186.3		76.524	105.278	104.513	58.204		21.775	44.506			125						129.103	97.802	108.723	75.98		45.153	28.229
																	125.5						249.832	183.544	210.747	185.457		57.662	70.364	94.936	58.967		21.769	44.08			125.5						151.467	104.599	105.846	76.909	102.459	46.263	30.096
																	126						251.401	187.154	207.139	182.171		56.917	70.567	95.172	58.778		22.716	47.6			126						160.409	118.185	96.538	71.316	100.245	46.579	29.171
																	126.5						253.724	191.46	206.937	182.837		60.591	72.421	97.637	59.072		22.144	49.172			126.5						160.411	117.463	95.17	74.89	102.231	45.022	29.264
																	127						261.056	198.256	209.784	189.662		70.201	77.172	104.17	58.699		22.097	53.04			127						159.349	120.645	91.901	72.205	99.3483	45.29	29.648
																	127.5						257.205	200.208	211.023	195.479	205.519	71.913	78.178	104.105	57.733	66.0629	20.527	52.16	30.7138		127.5	245					163.656	110.852	99.292	68.792	100.679	45.461	27.558
																	128						256.4	194.84	211.898	205.791	205.663	70.878	77.303	101.232	56.535	64.1741	19.679	49.789	35.6518		128	246					163.545	107.874	98.847	69.109	99.2321	45.43	26.616
																	128.5						254.242	185.513	208.514	185.541	204.499	70.125	78.239	102.582	56.383	65.3141	18.907	44.735	34.5978		128.5	247					164.302	104.223	106.357	72.038	95.2903	44.691	27.659
																	129						250.875	184.302	203.056	183.904	205.081	70.036	73.271	101.501	57.75	68.0799	20.51	42.645	36.8358		129	248					189.244	122.809	110.159	76.195	99.1008	49.835	32.112
																	129.5						248.02	180.296	203.214	178.877	205.074	55.492	69.136	92.883	57.529	68.9914	20.601	40.538	36.6778		129.5	249					192.388	136.998	103.693	76.004	99.6738	49.666	31.91
																	130						231.789	177.178	212.907	178.83	209.502	54.876	69.839	90.933	57.422	74.1069	23.896	45.877	38.0422		130	250					193.142	140.485	107.744	80.147	101.653	53.042	33.629
		290.342	282.132	281.455	337.378	296.13	58.494	66.06	60.513	45.69	55.6205	397.579	482.11	347.38	407.52		130.5	245					239.262	182.695	215.947	180.431	211.326	59.946	73.556	93.802	57.768	75.8306	23.985	54.605	36.5182		130.5	251					193.953	136.539	103.257	80.002	108.456	51.239	31.165
		296.24	290.725	290.935	342.328	303.361	59.726	68.382	62.897	47.341	57.5177	403.293	498.02	357.239	418.015		131	246					248.156	192.108	216.116	191.843	214.305	69.584	77.115	101.08	57.43	75.4059	23.304	57.626	36.1013		131	252					162.553	130.081	98.32	68.417	110.363	47.288	27.236
		298.829	294.465	301.326	352.335	310.042	61.354	69.338	63.189	47.083	58.1722	407.159	503.096	352.347	419.365		131.5	247					240.015	187.325	231.949	192.323	212.768	67.063	79.705	99.275	56.415	75.5939	24.861	59.897	32.5583		131.5	253					172.612	129.887	102.38	69.303	110.734	47.77	27.739
		294.06	290.004	296.026	347.772	305.269	61.802	69.054	62.993	48.317	58.4727	401.103	489.674	354.373	413.548		132	248					270.949	203.817	242.595	194.159	203.747	71.312	79.315	103.583	58.271	81.9421	21.431	55.302	28.6993		132	254					175.071	114.142	99.943	71.918	109.776	48.363	29.01
		295.575	294.202	294.794	351.67	307.364	62.383	69.322	62.3	47.261	58.2477	403.337	497.497	349.075	415.134		132.5	249					273.148	191.079	223.109	195.772	203.304	70.595	76.857	102.787	57.138	66.2946	20.712	51.266	28.4832		132.5	255					167.044	114.527	107.929	73.398	109.399	47.48	29.371
		291.731	291.502	284.196	345.868	301.628	61.728	69.434	62.483	46.942	58.078	404.738	485.976	342.974	409.727		133	250					250.898	184.156	217.622	180.723	202.875	69.4	77.013	102.075	55.865	66.1709	20.086	44.644	30.7168		133	256					170.183	117.079	105.615	71.711	108.595	48.41	28.772
		294.468	288.32	297.833	343.621	304.364	59.88	67.941	60.863	46.429	56.7095	400.022	485.893	336.76	406.056		133.5	251					244.696	179.911	213.817	178.36	204.649	134.489	77.297	102.136	57.626	68.2426	21.59	47.546	31.2168		133.5	257					174.131	115.929	99.768	72.102	110.481	46.972	27.561
		294.345	289.083	290.977	347.839	303.865	61.087	67.564	62.546	47.33	57.563	406.059	486.346	337.284	408.394		134	252					239.461	177.645	209.161	178.534	210.599	59.418	70.867	90.542	57.729	73.3729	20.966	44.974	33.1273		134	258					182.879	123.313	103.572	70.296	123.353	48.578	28.459
		295.957	286.002	293.542	344.909	303.406	61.883	67.46	61.999	44.873	56.985	399.682	477.731	337.554	403.487		134.5	253					241.503	180.476	208.522	175.186	211.888	56.782	70.619	89.323	56.957	73.7946	20.592	43.787	31.9022		134.5	259					173.839	121.867	99.05	71.397	126.022	47.76	28.785
		290.889	282.269	286.446	340.582	298.35	59.99	66.215	62.033	46.301	56.566	381.983	482.244	325.069	394.93		135	254					237.802	180.016	211.034	176.116	213.141	55.658	70.998	90.517	56.935	72.2994	21.846	44.573	30.2928		135	260					158.971	115.797	99.27	71.464	129.13	46.931	27.648
		289.238	280.742	281.717	338.811	295.931	58.994	65.763	60.534	45.612	55.657	367.719	479.591	316.738	386.514		135.5	255					233.14	180.979	207.459	175.766	204.362	57.198	71.359	91.274	56.146	72.6446	21.637	44.488	27.3797		135.5	261					172.698	115.65	103.01	75.906	127.189	49.691	29.899
		286.112	279.506	284.462	338.894	295.547	59.76	64.986	60.833	45.159	55.6157	364.985	477.983	310.086	382.849		136	256					238.61	183.694	209.274	175.299	201.443	61.256	73.708	94.176	57.611	71.4519	21.871	51.229	27.1363		136	262					168.407	120.646	99.637	70.252	113.594	48.233	28.978
		288.986	274.733	284.279	329.98	292.798	60.099	65.601	60.966	45.711	56.0255	358.31	480.545	310.965	381.771		136.5	257					237.717	185.318	210.306	176.359	198.511	69.439	74.95	97.437	55.689	64.5724	21.24	53.927	26.1282		136.5	263					168.05	128.42	106.398	72.538	117.296	50.76	32.545
		288.792	276.372	280.783	336.167	293.832	59.464	65.146	59.866	44.684	55.2212	362.135	474.749	312.517	381.631		137	258					241.765	185.387	211.71	178.456	196.085	73.506	78.591	103.145	56.289	64.0799	21.67	55.185	30.4452		137	264					185.448	136.123	104.379	79.674	114.019	49.398	31.534
		292.277	279.284	275.719	340.974	295.367	60.101	66.045	60.984	45.711	56.1415	365.749	479.018	310.857	383.706		137.5	259					240.997	178.834	210.208	175.187	200.493	73.299	83.483	106.61	55.73	67.0804	20.609	52.591	34.8538		137.5	265					194.825	141.08	110.467	80.927	114.475	50.057	32.332
		294.521	275.917	279.466	336.946	295.016	60.105	65.743	60.734	43.907	55.5535	374.695	484.47	311.85	388.836		138	260					235.928	179.368	207.595	173.011	207.965	101.816	77.142	103.585	55.479	72.1146	20.267	48.674	36.0237		138	266					205.085	140.949	112.192	85.004	114.898	48.855	32.83
		291.948	278.583	280.221	338.752	295.68	60.176	66.014	60.463	44.578	55.739	381.254	486.785	315.82	393.117		138.5	261					231.828	175.036	205.661	170.122	208.812	58.161	71.624	91.637	54.411	71.4269	18.627	41.542	37.9377		138.5	267					196.987	143.512	111.417	85.091	114.233	45.258	32.12
		291.831	279.183	279.868	337.395	295.373	60.181	66.181	60.927	46.327	56.3352	388.037	484.573	315.162	394.421		139	262					231.109	172.8	207.733	169.417	223.789	55.468	74.567	95.46	56.111	73.9326	21.576	41.634	33.9253		139	268					211.455	148.354	100.106	81.761	118.766	45.453	33.54
		295.875	281.312	282.465	335.271	297.034	61.557	67.955	62.425	47.011	57.6683	395.389	492.392	321.669	401.647		139.5	263					230.783	177.208	210.428	175.015	216.686	57.066	73.975	98.099	56.396	72.6566	20.9	46.339	31.5477		139.5	269					191.32	149.737	101.755	79.575	115.289	43.804	32.991
		294.029	277.073	279.89	334.565	294.693	62.654	67.381	62.375	47.462	57.8993	399.697	483.78	324.855	401.275		140	264					240.075	183.566	204.756	180.965	204.259	65.776	75.01	99.196	55.841	71.9006	20.563	53.618	27.9237		140	270					189.289	149.097	98.464	81.042	110.126	40.906	32.035
		294.222	280.92	280.045	341.74	297.536	61.99	68.669	63.274	48.228	58.4715	400.844	490.704	327.185	404.742		140.5	265					243.408	182.647	205.661	181.206	200.105	71.848	78.491	103.607	55.627	88.6994	20.815	52.643	30.1267		140.5	271					194.467	151.218	107.786	83.721	115.567	38.611	31.743
		248.629	211.643	235.395	269.667	239.637	59.876	69.039	68.393	44.097	58.2825	299.698	388.372	277.271	320.278		141	266					247.037	182.043	212.441	183.955	197.109	74.64	82.425	106.602	56.864	65.4514	21.359	51.974	28.5287		141	272					199.736	151.375	109.913	84.925	113.486	39.207	32.701
		294.654	280.347	277.122	340.818	296.539	63.883	69.136	64.353	48.198	59.3238	406.397	484.744	330.742	405.792		141.5	267					239.372	178.084	210.552	180.296	197.331	70.78	79.662	103.65	54.249	64.2326	18.133	44.022	27.7482		141.5	273					194.054	147.581	107.506	83.532	117.602	36.239	31.915
		290.432	277.278	278.993	334.197	293.529	62.967	69.11	64.34	47.244	58.8465	404.104	480.639	328.554	402.93		142	268					234.539	174.535	211.75	177.37	197.151	72.879	99.876	106.383	56.574	64.3394	19.956	45.328	28.7682		142	274					195.711	148.448	103.325	79.714	125.157	34.005	32.768
		291.842	274.745	285.577	331.836	294.304	62.423	69.633	62.904	47.436	58.5302	407.418	481.695	334.792	406.466		142.5	269					231.37	172.836	206.86	175.729	195.245	114.194	75.634	100.226	56.775	64.8066	20.344	43.026	28.6212		142.5	275					197.055	146.3	104.947	82.679	130.576	29.751	30.515
		290.543	277.192	281.95	331.967	293.717	63.103	69.545	64.14	47.675	59.047	405.316	484.114	336.745	407.222		143	270					230.837	172.929	206.348	175.785	197.628	64.748	73.407	96.666	56.901	67.5001	20.737	42.381	32.1088		143	276					197.764	138.682	118.694	88.706	134.558	28.732	27.568
		291.948	278.418	280.752	325.138	292.368	63.505	69.99	65.371	47.562	59.5382	403.14	478.93	330.175	402.579		143.5	271					226.93	171.558	205.136	172.016	198.334	59.251	71.174	93.477	55.859	70.1911	19.735	40.97	33.1423		143.5	277					201.868	135.17	125.027	92.119	133.003	27.925	28.568
		289.764	274.951	282.533	327.896	292.09	62.811	68.815	63.613	47.292	58.564	401.784	473.386	330.984	400.549		144	272					227.055	171.101	206.891	172.015	200.239	57.925	70.503	95.487	55.043	73.6951	20.403	38.866	33.9862		144	278					209.931	127.917	123.661	98.871	134.17	25.904	28.746
		290.1	274.321	277.325	324.244	289.801	63.897	68.43	62.538	47.041	58.4078	403.701	474.488	326.565	400.082		144.5	273					222.976	166.899	207.972	169.066	197.216	57.528	71.478	95.029	55.688	75.5929	20.488	40.521	32.1587		144.5	279					215.771	125.046	112.496	95.398	129.348	24.143	24.077
		289.293	269.353	275.838	327.187	288.721	63.763	67.619	63.924	46.833	58.466	396.526	470.461	327.234	396.571		145	274					228.643	171.205	206.001	171.979	194.885	60.133	70.034	97.556	53.523	80.3179	18.56	45.869	30.0293		145	280					200.634	113.645	118.904	97.793	128.224	19.798	20.769
		287.471	272.353	282.599	326.763	290.6	64.018	69.648	65.266	46.821	59.3695	400.296	476.605	321.311	397.901		145.5	275					233.255	177.749	206.544	178.288	191.571	70.885	74.349	103.109	54.3	64.7706	19.24	51.754	25.6432		145.5	281					206.636	101.553	128.073	103.915	133.049	19.643	21.501
		283.536	268.385	276.627	320.524	285.572	62.56	67.444	64.247	45.312	57.822	390.301	466.113	318.447	390.118		146	276					241.248	180.861	214.156	188.366	191.174	73.419	78.881	106.767	55.256	66.2139	18.716	52.425	27.1638		146	282					216.397	97.985	120.963	104.502	135.238	19.383	20.167
		281.865	262.064	274.84	312.324	281.077	59.649	65.644	62.287	44.344	55.9123	380.237	463.427	310.266	383.141		146.5	277					241.25	180.44	213.701	187.176	194.268	72.733	78.735	105.108	54.112	67.1964	17.458	51.379	29.1783		146.5	283					215.551	93.012	123.12	107.242	131.919	18.254	18.283
		282.835	258.171	274.603	309.157	279.495	58.748	65.131	61.96	44.231	55.4487	369.718	457.965	309.185	377.453		147	278					238.267	175.853	214.201	198.469	198.25	74.826	81.303	106.095	54.889	69.7681	18.36	47.664	32.6492		147	284					229.375	88.736	130.063	101.303	130.55	16.849	17.824
		282.938	256.384	271.656	311.14	278.833	58.229	65.214	62.218	45.07	55.614	370.041	454.426	306.353	375.438		147.5	279					235.126	173.183	209.56	181.147	199.14	73.393	83.175	105.175	54.256	73.2056	17.306	40.576	32.2878		147.5	285					218.514	88.168	134.836	96.173	131.496	16.745	17.778
		287.396	259.161	270.675	312.072	280.63	58.433	66.211	62.084	44.579	55.758	366.952	465.954	305.532	377.977		148	280					229.259	171.917	208.61	176.642	202.278	74.872	80.112	109.978	56.212	75.9451	19.28	41.464	32.2253		148	286					228.643	86.227	117.826	96.855	134.712	16.268	18.505
		286.895	259.491	276.831	313.678	282.527	58.748	66.537	63.019	44.744	56.1932	374.959	464.92	308.073	381.148		148.5	281					226.404	167.909	205.855	173.398	197.985	64.992	72.006	96.319	53.897	72.8976	16.985	36.808	26.6363		148.5	287					225.362	83.384	110.281	95.601	137.297	16.633	18.908
		285.583	259.753	270.774	314.734	281.015	58.893	66.457	62.344	45.335	56.1885	375.83	461.957	309.951	381.077		149	282					228.222	171.434	202.21	172.867	195.458	60.842	72.249	96.286	55.5	79.7404	18.795	38.203	28.2008		149	288					233.311	82.77	111.139	86.759	138.846	14.183	16.347
		290.487	257.6	272.599	314.072	281.993	58.884	66.915	62.676	45.374	56.3935	378.307	463.767	311.792	383.12		149.5	283					231.531	173.613	202.51	176.028	192.608	60.827	72.552	95.75	56.116	82.5196	19.604	39.91	27.2438		149.5	289					229.099	81.603	114.141	91.978	135.929	14.409	16.34
		292.414	263.177	274.216	312.927	283.987	59.066	67.516	63.144	45.028	56.6197	385.696	469.515	317.356	389.353		150	284					235.247	177.599	201.908	177.114	192.384	67.443	73.85	101.04	53.798	68.7429	17.343	40.826	27.1177		150	290					224.577	66.212	120.359	98.119	131.495	14.692	16.134
		290.6	261.626	275.406	309.713	282.64	59.932	69.124	64.148	46.003	57.733	382.203	467.724	326.072	390.497		150.5	285					238.933	182.242	205.218	183.812	189.819	76.238	78.804	107.889	55.715	65.7526	19.595	44.795	25.9112		150.5	291					187.854	136.557	103.65	77.2	133.795	32.044	31.086
		288.061	261.571	273.896	314.342	282.771	61.424	69.766	64.268	46.465	58.412	387.497	467.267	327.749	392.668		151	286					242.114	185.383	210.654	184.693	190.175	76.735	82.149	108.613	56.359	65.5519	18.587	44.815	25.1932		151	292					125.952	122.731	86.243	43.667	133.713	41.27	25.131
		285.92	261.109	273.872	306.168	280.071	60.681	69.978	65.355	45.12	58.2148	383.236	462.73	332.109	391.189		151.5	287					238.718	183.83	211.108	192.055	187.637	75.567	83.159	109.796	55.146	65.7431	17.58	41.309	26.0633		151.5	293					123.813	127.385	89.011	46.843	133.482	43.37	26.257
		297.754	264.102	275.801	311.48	285.588	60.531	70.798	65.134	46.522	58.6775	383.004	471.068	327.627	392.397		152	288					236.915	179.525	209.009	182.01	190.366	76.81	85.104	109.281	55.916	66.1239	17.705	38.938	27.7733		152	294					127.062	127.198	92.316	48.89	136.12	44.249	25.632
		280.965	260.997	273.926	307.048	279.038	61.517	70.016	65.297	46.565	58.78	382.694	455.919	329.368	387.825		152.5	289					229.206	174.672	202.764	176.284	194.868	77.092	97.661	109.237	55.367	71.4731	17.804	37.869	31.0557		152.5	295					128.952	127.599	98.89	55.553	133.174	42.324	23.787
		285.521	261.999	272.845	309.811	280.848	61.82	71.029	65.579	46.924	59.2692	375.901	458.995	331.276	387.221		153	290					226.183	172.385	199.505	174.368	202.067	73.284	76.943	101.746	56.29	74.3931	18.467	36.537	31.1292		153	296					126.428	131.905	99.064	59.342	131.139	45.714	26.486
		287.169	257.322	273.112	304.703	278.88	61.877	71.845	65.785	47.372	59.651	382.366	458.2	325.068	387.042		153.5	291					228.629	172.169	199.878	172.7	201.551	64.754	74.585	101.433	54.842	73.4844	17.337	36.715	29.9772		153.5	297					124.821	125.531	97.793	62.307	127.408	45.181	25.592
		287.7	260.864	281.953	305.036	282.192	62.532	71.403	65.76	46.952	59.593	383.168	461.06	321.65	387.124		154	292					236.322	177.567	202.088	176.231	202.607	74.405	78.222	107.814	54.989	75.0906	17.689	40.99	28.5708		154	298					128.054	125.625	94.869	62.484	127.246	45.946	25.644
		285.534	257.367	274.869	302.164	278.287	63.138	71.898	66.301	47.823	60.2212	382.18	456.805	319.351	384.61		154.5	293					236.935	180.826	203.539	181.817	195.663	80.301	81.608	112.276	54.831	74.8121	17.207	42.377	24.4998		154.5	299					130.502	128.751	97.882	63.565	127.956	44.739	25.266
		284.565	255.836	273.775	307.894	278.821	62.537	71.611	65.935	47.044	59.713	385.178	464.11	322.263	389.014		155	294					239.531	185.202	209.068	183.334	192.516	80.819	84.445	112.241	55.973	76.1059	17.53	43.803	25.9307		155	300					143.187	125.309	96.876	70.068	126.068	44.327	26.556
		283.486	256.07	272.501	307.07	278.085	62.927	71.859	64.8	47.468	59.6948	387.636	456.773	322.256	387.386		155.5	295					235.672	183	208.294	186.824	189.301	79.626	84.504	111.634	55.158	67.6159	16.45	41.173	22.4552		155.5	301					137.7	125.432	92.325	75.201	125.066	44.79	26.506
		285.121	254.961	275.515	302.103	277.729	63.144	72.564	65.461	46.742	59.909	385.271	456.538	324.014	387.105		156	296					237.135	181.092	208.759	193.066	189.592	80.006	86.264	113.228	55.965	67.0316	17.352	40.942	24.0578		156	302					142.744	123.847	88.801	68.161	93.3991	41.824	25.104
		281.204	253.109	271.956	301.256	275.185	61.421	71.486	64.324	46.368	58.831	381.766	451.49	320.156	382.968		156.5	297					236.912	179.229	207.586	183.901	191.83	78.584	86.171	112.089	56.862	67.1236	17.411	39.223	25.3157		156.5	303					142.002	118.971	83.961	67.631	95.5138	40.729	26.251
		275.436	249.057	264.849	296.92	269.869	61.438	69.802	63.46	47.548	58.4933	372.16	442.54	322.062	377.418		157	298					226.68	168.381	199.632	176.852	193.876	74.562	102.849	113.336	54.456	69.8451	15.435	38.161	24.6432		157	304					149.882	121.81	84.634	70.903	97.6173	39.218	26.294
		280.367	251.899	271.854	301.387	274.68	62.411	70.694	65.229	47.535	59.3985	375.797	447.362	323.557	380.736		157.5	299					221.094	168.51	197.264	172.979	198.46	97.846	78.549	108.055	55.637	75.4739	16.612	38.163	27.7538		157.5	305					146.122	125.282	83.882	69.797	101.499	38.998	27.645
		276.105	251.678	268.823	302.29	273.028	63.03	70.6	65.236	45.996	59.1467	375.466	447.488	317.348	378.598		158	300					224.041	166.277	197.187	170.538	201.62	64.763	76.562	101.762	55.59	76.7764	17.742	36.391	27.2598		158	306					146.777	128.323	91.933	71.012	102.936	37.268	28.145
		271.298	247.225	265.506	301.487	269.683	61.186	68.794	65.484	45.038	58.0568	359.326	441.828	318.481	371.709		158.5	301					231.613	170.882	197.949	173.843	202.337	64.679	77.17	104.868	55.478	76.7294	17.6	37.983	25.0032		158.5	307					147.128	122.838	89.188	74.074	101.364	37.826	26.572
		274.642	246.122	262.896	298.236	268.778	60.343	68.386	64.627	45.565	57.6615	355.753	446.397	314.977	370.873		159	302					238.526	177.66	201.221	174.676	197.774	73.488	80.083	112.19	54.368	77.5901	15.807	38.946	23.8803		159	308					155.936	121.783	90.62	72.906	101.509	37.786	28.243
		276.78	246.156	263.271	300.004	269.856	60.914	69.07	64.645	45.433	57.9467	354.997	446.801	313.408	370.233		159.5	303					232.414	179.853	202.266	178.4	191.641	77.354	85.767	112.271	55.138	80.6516	16.217	41.243	23.3953		159.5	309					153.531	117.544	94.627	79.14	103.926	30.907	26.991
		276.663	245.871	264.217	295.99	268.989	61.419	70.404	65.252	46.401	58.8002	355.132	444.194	306.159	366.993		160	304					235.455	184.277	203.593	182.663	189.019	77.306	88.539	113.506	54.578	72.8781	15.387	39.972	23.0607		160	310					156.643	116.916	97.775	71.732	107.611	28.358	27.674
		274.896	244.322	262.778	294.815	267.507	60.89	69.615	65.307	46.257	58.4485	348.491	441.783	298.217	361.328		160.5	305					238.307	184.811	205.988	182.843	189.253	77.694	90.012	112.298	55.669	69.7159	15.908	38.496	22.5848		160.5	311					162.132	118.721	103.108	78.759	106.415	30.374	30.781
		278.688	244.628	260.026	300.66	269.304	62.004	69.357	64.831	46.689	58.6515	344.981	445.315	294.855	360.215		161	306					233.428	177.678	202.897	180.773	193.961	75.934	90.783	111.854	55.429	74.6699	15.775	38.766	24.8983		161	312					150.46	116.438	99.814	82.668	104.639	25.458	25.943
		277.963	244.462	266.951	301.78	271.093	62.512	70.519	66.456	46.556	59.442	350.965	434.542	296.757	359.252		161.5	307					225.954	169.372	197.825	172.754	196.688	74.334	106.228	113.478	54.64	78.0664	15.223	36.473	25.3508		161.5	313					159.017	115.937	101.089	84.827	101.892	23.917	26.761
		280.848	248.183	258.08	306.497	271.706	63.173	70.825	65.837	47.434	59.7485	353.205	448.91	299.829	365.812		162	308					221.758	167.805	195.945	167.433	200.193	76.764	80.124	110.642	53.94	79.1819	15.202	34.763	26.2252		162	314					164.185	111.473	96.283	80.425	105.558	22.606	26.225
		276.933	245.584	266.313	304.594	271.66	62.506	70.243	67.163	48.638	60.0687	352.224	447.344	294.901	363.321		162.5	309					230.061	170.504	194.261	172.787	199.357	65.489	80.532	111.963	53.878	78.5429	15.045	34.155	24.3703		162.5	315					164.223	109.997	98.506	86.115	105.022	22.511	27.313
		279.81	247.054	264.199	303.545	271.956	62.164	71.195	66.636	47.46	59.795	356.135	444.327	298.244	364.733		163	310					237.532	179.87	197.799	173.893	200.922	77.918	88.233	118.469	55.138	79.6781	16.214	35.267	24.7057		163	316					170.849	99.72	104.205	83.273	108.262	19.772	25.19
		278.002	245.857	262.798	304.816	271.172	62.96	72.1	66.522	47.531	60.2095	359.634	441.613	303.088	366.609		163.5	311					238.348	179.705	199.143	173.505	197.816	78.573	90.422	117.603	53.7	79.2389	14.274	34.07	23.8758		163.5	317					183.632	88.499	109.178	81.615	107.058	17.278	23.663
		279.151	247.632	267.524	302.348	272.467	63.955	72.39	67.645	47.868	60.8957	361.13	446.569	309.344	370.845		164	312					236.162	180.89	201.274	173.169	188.795	78.615	93.546	118.444	54.789	82.1131	14.855	33.399	22.3568		164	318					194.55	82.348	112.821	85.588	109.062	16.345	20.898
		279.852	248.004	266.187	302.411	272.417	62.913	72.341	66.968	46.98	60.2317	359.213	436.875	306.997	366.192		164.5	313					230.22	173.513	198.063	170.135	185.871	77.2	92.517	117.038	54.38	80.8341	15.007	32.134	22.9462		164.5	319					212.75	70.398	120.181	82.939	109.961	14.763	19.216
		279.046	246.095	261.445	302.354	270.539	63.055	71.849	67.475	47.745	60.4622	360.354	456.847	308.635	373.776		165	314					228.553	166.993	197.11	169.11	185.42	112.467	86.839	120.623	54.277	70.4816	15.163	33.425	22.6252		165	320					217.339	65.753	115.704	82.483	109.517	15.14	18.476
		277.328	247.111	266.371	302.701	271.681	62.535	71.078	66.776	47.866	59.995	361.342	452.758	307.265	372.286		165.5	315					223.374	163.573	195.457	167.942	189.481	70.126	81.211	111.052	53.906	71.3611	15.793	32.818	23.3502		165.5	321					198.241	61.692	116.876	80.366	114.431	13.965	16.765
		274.036	246.36	267.838	299.625	270.268	61.674	71.892	66.051	47.84	59.7955	359.138	449.674	309.619	371.308		166	316					233.664	173.837	198.834	171.565	193.93	69.437	84.196	115.104	54.961	75.8446	15.218	31.847	22.9352		166	322					194.013	61.827	119.805	82.532	111.096	13.757	15.769
		274.438	243.635	261.675	297.142	267.526	61.634	71.147	66.581	47.607	59.6735	352.621	449.162	311.019	369.431		166.5	317					232.793	179.022	200.603	171.791	194.142	79.998	87.921	118.982	54.173	78.4449	15.478	33.446	24.2888		166.5	323					202.487	56.208	124.673	85.672	113.968	13.112	15.012
		277.375	242.31	260.946	293.92	266.941	61.31	71.267	66.27	47.851	59.6057	355.169	445.27	311.784	369.238		167	318					232.736	185.504	204.685	177.226	197.406	81.593	93.086	121.103	55.822	79.2946	15.179	34.045	23.2383		167	324					180.844	53.645	117.503	87.108	111.842	12.926	14.855
		275.153	242.42	262.017	293.587	266.598	61.672	71.469	65.793	47.304	59.4907	353.853	447.008	307.374	367.909		167.5	319					233.985	187.18	204.976	176.714	198.896	81.521	95.463	120.342	56.102	79.7306	15.529	35.111	22.7608		167.5	325					183.148	43.132	116.899	87.372	113.461	12.779	14.879
		272.112	240.571	260.066	294.561	265.131	61.653	71.212	66.236	46.474	59.325	350.615	446.596	308.557	367.087		168	320					231.011	181.365	204.086	175.757	194.603	78.385	94.691	119.567	54.047	79.3124	13.181	30.712	22.8292		168	326					169.093	37.312	112.64	83.529	113.263	11.088	13.363
		270.201	243.588	262.292	291.297	265.148	60.828	70.921	65.926	47.175	59.1438	356.445	454.391	308.389	371.572		168.5	321					232.066	178.091	203.327	180.03	187.385	77.445	93.552	118.155	53.396	82.9824	13.289	30.201	21.4067		168.5	327					154.664	36.152	111.786	79.13	114.482	10.744	12.564
		271.433	239.431	260.925	289.774	263.695	60.291	70.549	65.146	45.232	58.2357	351.078	450.624	308.677	368.624		169	322					229.622	172.442	199.742	172.888	184.144	78.592	98.315	118.619	55.204	76.1799	15.314	31.22	20.5412		169	328					136.534	33.468	100.728	82.927	117.578	11.116	12.056
		272.744	242.322	260.166	290.434	264.72	61.41	71.172	65.534	46.641	59.1205	351.222	453.855	305.877	368.815		169.5	323					224.985	171.026	199.185	170.69	187.812	123.541	88.242	126.116	55.187	73.7779	15.673	31.735	20.1588		169.5	329					109.707	26.544	97.225	87.126	120.318	9.402	10.123
		273.32	239.108	259.019	294.528	264.797	61.698	70.892	64.671	48.269	59.3138	350.974	444.705	300.522	363.898		170	324					220.465	166.086	194.086	165.514	193.183	71.309	82.856	113.152	53.337	80.7519	14.58	30.031	21.2993		170	330					111.392	25.931	93.736	94.269	119.071	10.698	11.811
		271.516	242.081	261.941	294.596	265.837	62.131	71.122	66.367	49.251	60.149	353.219	448.712	301.618	366.347		170.5	325					227.833	167.498	194.072	167.094	193.584	66.465	82.987	115.529	52.343	80.8869	13.675	27.516	19.7308		170.5	331					104.786	24.161	86.031	88.493	113.045	10.161	11.086
		272.263	239.195	257.885	290.395	263.238	62.129	71.046	66.426	47.465	59.6977	352.376	451.776	298.841	366.162		171	326					231.105	179.014	199.701	170.956	193.783	78.865	87.331	120.056	52.881	82.1609	13.278	28.248	19.6858		171	332					89.456	22.069	73.787	91.328	113.295	10.044	10.573
		271.681	240.549	264.475	291.483	265.351	63.971	72.07	66.979	49.778	61.1307	352.908	450.924	304.023	367.783		171.5	327					236.268	181.759	206.17	173.37	188.892	81.219	94.534	124.869	55.183	81.0961	14.395	31.235	19.1292		171.5	333					69.905	17.89	61.824	88.639	116.011	8.263	8.797
		271.643	240.205	260.097	297.271	265.608	64.907	73.131	68.429	49.08	61.818	349.014	448.718	303.533	365.586		172	328					239.358	183.489	211.501	174.626	186.351	81.573	95.68	124.384	56.005	89.3639	14.431	31.232	19.8527		172	334					54.091	18.726	47.726	90.146	108.526	9.678	9.578
		271.793	241.583	264.789	295.555	266.734	64.973	73.595	69.254	47.976	61.8807	347.689	455.942	300.039	366.388		172.5	329					230.004	178.567	202.787	170.614	183.496	77.024	95.206	120.675	52.678	74.8861	11.532	27.907	19.8642		172.5	335					55.177	18.51	47.185	93.7	106.389	9.806	9.46
		268.359	237.328	263.483	295.268	264.413	63.308	71.727	67.601	47.842	60.5508	341.128	446.524	300.6	361.248		173	330					226.67	169.819	198.951	172.132	190.384	76.252	96.088	120.358	52.76	76.7369	12.673	27.998	19.0912		173	336					46.888	15.359	42.663	91.939	99.3943	7.699	7.095
		265.447	227.877	257.058	288.57	258.042	60.616	70.214	65.103	46.452	58.5275	326.609	430.701	292.393	348.399		173.5	331					220.527	166.209	195.756	165.798	191.961	76.168	110.256	120.111	52.545	81.0809	12.741	27.806	20.0207		173.5	337					42.917	16.384	39.856	92.211	94.1838	9.109	8.747
		266.292	230.671	254.773	287.865	258.204	60.805	69.578	65.346	46.135	58.3972	326.227	435.856	298.08	351.885		174	332					218.775	166.805	193.854	167.383	195.947	74.009	85.861	123.348	54.791	83.7134	14.669	29.248	20.1708		174	338					38.388	14.598	32.751	89.225	87.1651	7.945	7.42
		265.234	232.922	254.361	288.623	258.589	62.814	69.769	66.556	46.125	59.2473	325.873	433.304	301.628	352.099		174.5	333					220.089	163.937	189.273	165.833	196.623	62.769	83.813	117.085	53.975	84.1694	14.317	27.966	20.8788		174.5	339					36.517	15.399	32.314	91.727	78.9013	8.635	8.064
		264.04	229.364	256.948	291.25	258.704	61.901	69.53	66.179	47.492	59.2067	322.018	435.442	300.405	351.119		175	334					231.543	172.824	194.447	167.993	193.964	66.948	84.564	119.389	54.874	82.4849	14.999	33.357	17.5053		175	340					29.745	14.652	24.895	84.409	80.0828	8.805	8.004
		267.758	231.753	252.94	296.174	260.46	63.427	69.987	66.556	49.168	60.2157	330.421	436.004	302.026	354.648		175.5	335					231.481	179.798	200.761	166.812	194.288	80.328	92.509	122.899	54.583	81.4494	15.002	36.092	17.3038		175.5	341					28.528	14.232	23.907	78.656	74.6186	8.333	7.638
		267.429	231.066	256.213	298.28	261.551	63.962	70.781	67.068	48.744	60.57	333.064	434.522	299.745	354.275		176	336					234.971	182.641	214.605	166.904	189.583	78.531	95.758	124.248	54.445	83.4949	13.123	33.856	18.8257		176	342					25.22	13.402	21.606	75.356	67.9108	8.456	7.376
		266.004	230.796	253.653	301.143	261.203	64.526	70.895	66.813	47.261	60.305	334.391	431.579	306.296	355.92		176.5	337					234.17	183.253	216.618	169.503	187.381	78.987	98.165	123.522	55.545	94.0839	13.13	33.044	19.2628		176.5	343					25.083	14.051	21.141	75.663	58.3153	8.875	7.642
		263.4	229.471	253.158	296.377	258.905	63.343	70.146	67.141	46.289	59.661	335.235	432.234	305.705	356.222		177	338					231.417	179.465	208.144	170.782	182.447	78.065	98.878	125.437	55.483	75.9759	13.315	32.112	17.8642		177	344					22.078	13.364	18.862	65.646	51.4231	8.577	7.343
		267.288	230.23	247.708	297.077	258.879	64.015	70.433	68.15	48.421	60.686	330.597	425.566	309.302	353.653		177.5	339					227.832	174.034	201.99	171.115	185.033	76.233	98.923	122.081	53.099	75.1434	12.584	29.864	16.1543		177.5	345					20.071	11.901	17.651	55.232	52.3938	7.796	6.491
		265.28	229.037	249.159	294.392	257.771	62.343	71.072	69.132	48.359	60.6578	329.483	427.16	307.645	353.26		178	340					220.29	166.343	198.997	164.697	191.103	76.18	108.982	122.623	53.222	80.5956	12.483	30.413	16.3218		178	346					20.308	13.048	17.034	52.793	47.9631	8.493	7.297
		261.389	226.708	246.192	295.133	255.659	63.296	71.261	68.238	48.146	60.6665	328.871	423.918	309.345	352.542		178.5	341					215.916	161.93	193.271	163.439	195.301	67.1	83.243	116.247	52.415	84.7636	12.139	28.34	18.3737		178.5	347					137.385	93.835	104.556	41.096	46.5928	36.239	21.257
		261.036	229.165	245.668	294.129	255.803	63.679	71.898	69.341	47.15	60.9483	332.776	423.914	309.48	353.888		179	342					225.314	175.221	198.634	169.435	198.153	72.049	88.816	125.599	52.871	85.2229	12.18	28.883	18.3902		179	348					121.279	92.554	78.394	42.182	42.4913	37.45	23.61
		263.022	223.472	243.031	290.24	253.245	63.237	71.3	67.43	46.502	60.0485	333.025	422.493	308.741	353.25		179.5	343					227.15	179.004	202.588	166.503	191.402	79.586	98.38	126.686	53.613	82.2081	11.571	29.703	15.2782		179.5	349					126.702	89.626	84.673	42.167	42.7401	36.086	22.991
		258.019	222.825	245.462	286.011	251.383	62.345	71.835	68.82	47.076	60.4502	331.805	414.3	305.692	349.096		180	344					237.338	185.124	215.652	172.515	187.802	81.027	103.266	128.465	56.6	82.1769	13.152	30.82	15.8942		180	350					130.986	91.629	84.772	45.674	37.1761	32.604	23.829
		257.373	221.094	240.701	278.441	247.706	62.469	70.89	67.118	46.468	59.6675	328.705	409.237	303.347	345.594		180.5	345									182.982					85.5824			15.8322		180.5	351									35.0816
		258.483	220.974	245.522	281.212	249.852	62.367	71.428	68.295	47.116	60.2327	327.508	409.225	298.004	343.41		181	346									182.613					80.3146			17.5173		181	352									32.6468
		257.24	220.062	247.807	281.602	249.982	63.136	71.656	70.05	46.709	60.819	327.964	404.973	304.21	344.213		181.5	347									180.692					75.2229			16.7003		181.5	353									32.7353
		260.218	220.503	246.051	285.987	251.494	63.75	72.854	70.27	47.29	61.4722	331.866	408.719	305.055	347.044		182	348									187.611					77.2561			19.7368		182	354									28.7383
		264.094	225.639	253.499	289.16	256.402	65.8	73.5	72.144	49.031	63.05	340.738	411.514	311.073	352.939		182.5	349									190.622					83.3921			21.1058		182.5	355									24.9646
		261.478	223.355	251.708	281.865	252.905	66.267	73.768	71.689	47.983	62.858	342.449	410.539	305.467	351.316		183	350									195.689					84.0579			19.0482		183	356									24.5466
		261.058	218.851	251.664	281.465	251.563	66.062	73.281	70.99	48.2	62.5645	339.687	403.307	301.634	346.707		183.5	351									196.795					84.8671			18.6457		183.5	357									92.9688
		257.148	219.628	245.085	279.477	248.638	66.092	74.224	73.232	47.041	63.0785	342.937	401.378	303.811	347.873		184	352									193.361					85.2781			18.2722		184	358									82.3531
		256.063	219.625	243.699	281.41	248.503	65.632	74.498	73.112	46.371	62.8345	344.418	403.804	302.01	348.575		184.5	353									189.652					83.3964			16.7828		184.5	359									84.5428
		257.343	217.185	243.449	279.094	247.572	63.98	72.683	70.668	46.656	61.428	334.614	404.71	293.257	342.691		185	354									183.491					86.0641			17.0068		185	360									87.0161
		254.496	214.652	238.113	280.474	245.237	63.061	71.926	68.697	44.482	59.9727	319.691	396.201	286.004	332.463		185.5	355									179.548					75.5636			15.7982		185.5	361
		251.292	212.591	237.405	273.584	242.022	61.207	70.082	68.321	44.613	58.987	311.803	398.608	286.763	330.889		186	356									188.06					80.6461			16.0903		186	362
		250.331	212.465	237.803	275.011	242.206	60.6	69.747	67.685	44.362	58.5297	308.153	399.868	276.871	326.795		186.5	357									189.72					85.3786			16.1958		186.5	363
		250.87	214.235	233.682	271.008	240.753	60.261	70.57	68.073	45.445	59.0185	302.212	394.749	274.975	322.476		187	358									198.566					88.1519			17.5448		187	364
		248.161	212.752	235.537	271.147	240.203	60.347	70.118	68.254	45.178	58.9055	302.88	395.153	277.169	323.565		187.5	359
		237.505	197.149	238.665	260.674	231.802	55.843	55.59	65.842	40.714	52.4285	229.797	223.384	222.977	223.883		188	360
		237.222	197.877	240.254	261.7	232.567	55.197	56.103	67.628	41.794	53.1117	234.041	230.664	222.73	227.642		188.5	361
		251.422	214.412	237.49	275.106	242.911	61.069	69.731	69.732	43.896	59.0382	300.568	393.337	282.444	323.947		189	362
		252.067	216.198	239.787	273.749	243.754	60.381	70.055	69.463	45.649	59.3182	308.618	400.511	278.208	327.61		189.5	363
		253.195	212.626	236.115	270.222	241.343	60.622	70.502	69.525	45.181	59.3887	307.4	393.162	280.022	325.359		190	364
																	190.5
																	191
																	191.5
																	192
																	192.5
																	193
																	193.5
																	194
																	194.5
																	195
																	195.5
																	196
																	196.5
		324.32	335.643	315.96	365.908	333.762	90.206	89.946	92.662	63.734	82.0682	400.914	571.167	338.482	435.352		197	365
		325.968	340.962	321.02	371.522	338.172	92.463	93.718	96.353	64.997	84.814	399.748	581.958	333.039	436.746		197.5	366
		323.226	343.794	316.157	373.422	337.453	92.191	92.665	95.931	62.599	83.7777	397.006	580.398	335.35	436.082		198	367
		329.428	343.073	328.832	372.916	341.866	94.718	96.233	96.876	65.862	86.3535	399.422	589.289	336.096	440.1		198.5	368
		329.913	347.082	326.609	367.443	341.065	96.1	95.388	99.788	65.403	87.101	392.126	583.317	337.81	436.248		199	369
		328.76	351.849	330.701	377.335	345.465	95.885	95.995	99.052	64.316	86.7433	398.946	588.185	340.218	440.947		199.5	370
		331.249	349.98	324.408	383.106	345.489	98.872	97.837	101.431	68.001	89.4665	401.399	592.941	341.289	443.707		200	371
		328.318	347.175	323.481	380.655	343.211	98.289	97.041	99.587	67.455	88.5242	403.278	587.389	342.666	442.942		200.5	372
		328.631	345.602	323.742	374.756	341.486	99.234	98.198	100.834	67.229	89.305	410.414	591.243	351.23	449.46		201	373
		326.476	348.289	330.329	373.08	342.847	100.043	99.474	103.5	68.019	90.6903	416.908	578.972	353.427	448.267		201.5	374
		329.806	352.923	323.968	372.98	343.223	98.066	98.418	101.803	66.264	89.069	422.601	586.21	365.753	456.686		202	375
		337.055	357.07	331.651	378.702	349.423	101.152	100.041	103.458	67.307	90.9207	430.905	593.848	370.155	463.467		202.5	376
		331.199	356.437	328.635	376.854	346.585	100.437	100.146	103.771	67.5	90.8948	435.829	585.823	371.109	462.751		203	377
		327.075	351.583	328.904	371.007	342.946	98.059	99.821	102.026	65.586	89.3043	432.025	588.557	366.283	460.786		203.5	378
		327.774	352.334	330.663	367.034	342.755	99.478	100.282	103.18	68.282	90.7368	430.938	591.639	361.76	459.943		204	379
		329.671	350.883	333.896	367.616	343.82	100.682	99.386	103.811	67.968	90.893	425.144	591.555	372.192	461.461		204.5	380
		325.927	313.541	298.048	357.072	321.951	93.246	100.81	97.817	65.811	87.3522	401.841	554.937	363.681	438.651		205	381
		324.103	315.998	297.379	355.857	321.638	91.936	100.452	96.758	64.152	86.2558	401.983	559.228	358.625	438.443		205.5	382
		323.147	319.885	296.753	359.823	323.206	95.291	104.135	99.821	66.658	89.4075	410.106	558.349	361.892	441.947		206	383
		318.279	320.809	307.761	358.217	324.57	97.051	107.091	102.056	65.325	90.812	411.645	561.256	354.71	441.034		206.5	384
		322.097	321.079	301.559	362.628	325.144	98.236	108.338	102.076	65.894	91.5673	418.48	564.208	363.055	447.078		207	385
		316.292	314.113	301.492	353.409	319.63	96.979	107.848	101.568	64.806	90.7315	422.4	555.855	345.106	439.618		207.5	386
		314.391	305.263	291.592	347.522	312.996	89.576	104.383	95.294	61.658	85.659	406.517	552.157	334.454	429.54		208	387
		314.76	306.561	294.169	353.314	315.505	90.641	102.338	96.826	63.359	86.2222	394.492	546.137	328.52	421.547		208.5	388
		315.729	311.856	292.947	349.279	315.757	90.354	99.918	96.402	62.107	85.1265	393.029	556.123	331.765	425.47		209	389
		319.933	310.279	300.602	354.041	319.517	91.626	102.641	97.227	65.624	87.2108	387.23	551.5	333.962	422.728		209.5	390
		322.775	317.134	302.182	357.722	323.257	93.141	104.265	97.455	65.942	88.132	399.569	561.323	334.982	430.456		210	391
		321.164	316.507	300.122	357.945	322.238	92.368	102.375	99.013	65.157	87.6595	401.694	557.742	324.221	426.383		210.5	392
		322.769	310.178	306.213	358.481	322.714	93.844	102.604	99.594	64.658	88.1063	399.467	560.92	332.231	429.37		211	393
		323.334	311.009	299.463	354.561	320.395	92.648	103.963	98.53	64.838	87.926	395.077	552.812	323.52	422.301		211.5	394
		323.69	315.507	301.02	362.122	323.888	93.607	106.178	100.836	66.116	89.6155	400.65	554.297	329.433	426.624		212	395
		323.745	313.535	299.601	357.903	322	93.071	105.75	101.221	66.153	89.48	404.872	562.417	328.989	430.59		212.5	396
		324.498	314.064	299.424	361.435	323.159	96.579	108.635	102.925	67.999	91.9658	410.666	551.978	331.301	429.812		213	397
		327.421	313.878	294.662	355.302	321.119	94.509	107.581	103.928	66.391	91.0335	412.494	552.766	328.344	429.699		213.5	398
		318.562	311.284	299.366	356.79	319.804	94.603	107.738	103.772	64.99	90.707	412.511	545.548	326.333	426.628		214	399
		321.126	309.413	296.992	358.809	319.889	94.1	106.651	103.818	67.467	90.9402	415.375	547.224	333.383	430.491		214.5	400
		320.64	307.436	293.298	356.754	317.836	94.396	108.361	102.874	65.046	90.6005	410.151	557.682	335.715	433.014		215	401
		320.894	310.721	293.714	361.535	320.02	98.505	110.648	104.044	65.89	92.703	413.427	557.432	337.515	434.622		215.5	402
		321.172	308.752	291.691	360.792	318.905	99.958	113.107	102.27	66.614	93.4185	421.336	557.945	344.221	439.665		216	403
		312.248	303.697	294.203	359.942	315.826	100.284	112.459	105.237	64.423	93.532	415.5	548.925	339.474	433.13		216.5	404
		316.443	303.596	295.26	357.555	316.517	99.574	113.226	105.94	62.816	93.3203	417.985	555.993	339.878	436.45		217	405
		315.723	296.563	287.953	346.27	309.931	96.05	114.936	102.976	62.838	92.1313	407.163	548.831	330.607	427.365		217.5	406
		315.768	299.446	290.315	350.502	312.311	93.865	114.198	102.763	63.441	91.498	402.86	549.288	328.396	425.346		218	407
		316.284	294.696	294.973	348.357	311.881	93.243	112.15	103.222	63.004	90.836	402.756	546.619	325.814	423.561		218.5	408
		319.282	295.375	295.485	347.229	312.646	91.303	110.05	100.555	61.287	88.73	403.473	549.165	320.734	422.955		219	409
		321.312	298.98	294.359	351.765	314.908	93.729	112.584	105.316	64.609	91.9908	395.779	551.854	314.575	419.234		219.5	410
		324.915	298.313	297.541	349.754	315.935	92.544	109.881	103.96	64.348	90.6145	389.867	554.819	315.845	418.674		220	411
		325.992	296.834	295.279	356.936	317.064	93.982	109.923	103.005	64.091	90.6815	388.227	549.773	316.989	416.827		220.5	412
		322.612	298.148	295.466	348.831	314.568	92.696	109.075	103.454	63.23	90.045	388.312	550.742	321.248	418.598		221	413
		317.21	297.377	295.694	350.15	313.411	95.08	111.33	103.474	61.998	90.9018	384.929	545.983	322.754	416.386		221.5	414
		321.99	298.131	291.27	354.051	314.664	96.049	116.642	108.053	66.186	94.6638	392.703	548.219	330.864	422.426		222	415
		326.054	299.045	287.755	351.524	314.398	95.67	117.375	109.308	65.98	95.0145	393.495	548.385	335.326	424.233		222.5	416
		322.042	297.472	288.027	350.007	312.691	96.496	119.317	109.402	66.711	95.9128	395.231	543.154	336.028	423.302		223	417
		323.452	296.713	292.146	349.582	313.777	95.202	117.516	108.638	65.939	94.755	397.053	548.61	332.676	424.611		223.5	418
		315.919	292.79	291.523	344.729	309.544	93.598	119.083	107.972	66.761	94.7848	386.179	538.071	332.138	417.293		224	419
		319.391	296.193	287.838	345.897	310.633	95.221	120.577	107.944	66.715	95.5455	392.297	543.083	336.259	422.377		224.5	420
		316.016	287.938	288.542	345.035	307.686	92.88	118.589	107.393	64.955	93.8855	386.042	542.095	331.131	418.254		225	421
		316.436	287.469	290.958	348.884	309.24	97.286	122.506	109.182	66.043	96.6855	386.319	541.44	334.069	419.107		225.5	422
		312.462	285.275	297.131	345.547	308.407	96.883	121.985	107.319	64.654	95.6415	388.205	542.769	332.76	419.742		226	423
		313.131	285.298	292.71	344.386	307.185	97.425	124.681	108.594	65.266	96.9228	396.517	539.587	335.914	422.504		226.5	424
		314.012	290.272	290.148	346.866	308.628	100.718	126.501	108.736	67.171	98.7127	400.596	542.086	333.744	423.973		227	425
		313.925	289.603	290.77	348.633	309.036	105.329	123.751	112.272	69.862	100.735	412.121	544.184	338.752	430.183		227.5	426
		313.452	287.15	293.192	355.06	310.517	106.077	120.21	112.154	68.837	99.7507	420.846	539.344	350.822	435.502		228	427
		308.164	279.431	294.385	350.764	306.49	104.827	125.932	112.806	66.608	100.475	424.256	538.32	345.39	434.486		228.5	428
		308.118	278.316	291.969	345.968	304.397	101.585	128.522	112.019	66.067	99.9795	416.364	542.329	340.301	431.495		229	429
		308.382	275.126	304.825	345.258	306.702	98.542	128.543	109.236	63.896	97.9855	414.371	538.932	331.65	426.815		229.5	430
		307.724	278.534	297.85	342.511	304.959	99.096	129.307	108.935	63.723	98.1965	404.746	543.885	329.898	424.674		230	431
		311.069	280.999	295.832	344.46	306.394	98.81	131.329	111.195	64.434	99.3733	402.766	536.496	325.081	419.945		230.5	432
		314.969	282.065	293.508	345.187	307.236	100.902	134.922	110.651	65.744	100.986	406.273	536.269	331.634	423.223		231	433
		314.847	281.528	292.676	348.596	307.715	101.2	134.553	112.113	63.696	100.822	406.447	539.508	325.053	422.167		231.5	434
		317.145	285.242	290.591	353.041	309.808	101.185	136.625	113.316	64.113	101.741	413.814	544.112	326.569	426.662		232	435
		316.961	285.225	293.901	347.975	309.319	102.624	138.457	113.758	64.954	102.88	414.254	549.127	329.683	429.519		232.5	436
		321.75	286.28	289.328	349.787	310.09	101.799	138.616	114.491	62.435	102.267	412.966	554.858	331.225	431.514		233	437
		317.387	286.023	295.564	350.722	310.728	106.171	139.297	116.447	64.405	104.511	412.119	548.174	336.103	430.63		233.5	438
		317.492	282.943	290.048	349.441	308.285	106.852	138.786	116.676	67.69	105.432	413.081	548.569	338.609	431.917		234	439
		315.789	284.858	290.586	347.922	308.092	107.338	140.443	118.688	70.112	107.077	413.568	547.361	336.095	430.839		234.5	440
		313.998	279.45	288.832	343.844	304.835	104.591	138.521	115.392	66.554	104.196	409.53	541.568	333.307	426.632		235	441
		314.439	278.991	291.239	346.586	306.118	107.589	139.582	116.691	67.405	105.748	412.631	541.215	333.407	427.582		235.5	442
		312.047	275.73	288.425	344.34	303.439	107.172	140.495	117.866	68.957	106.554	413.658	537.805	335.799	427.585		236	443
		310.735	274.372	289.35	344.943	303.154	108.434	139.85	115.599	67.1	105.677	411.268	531.778	335.233	424.591		236.5	444
		312.225	273.028	286.104	344.208	302.195	110.409	141.5	118.151	67.97	107.439	412.81	540.677	346.221	431.734		237	445
		316.685	271.31	285.569	350.313	304.273	109.688	141.907	117.005	66.494	106.705	417.166	540.8	342.401	431.953		237.5	446
		316.737	273.335	294.342	351.552	307.295	111.305	142.885	117.71	66.717	107.585	416.53	541.125	343.696	432.281		238	447
		308.673	266.751	284.044	344.841	299.381	109.412	141.549	115.291	69.011	106.747	413.197	539.035	340.097	429.274		238.5	448
		248.053	213.478	236.606	270.065	240.354	59.529	69.749	69.016	45.253	58.818	299.24	399.102	278.938	324.257		239	449
		313.746	270.638	282.583	350.958	302.785	115.225	130.974	119.947	72.102	107.493	423.474	525.149	344.382	429.499		239.5	450
		309.895	263.964	282.641	351.688	300.351	114.263	128.82	117.01	72.467	106.071	430.027	540.802	351.267	439.196		240	451
		310.373	263.877	287.046	340.71	298.805	112.563	135.791	120.727	68.32	107.282	434.51	544.161	346.626	440.263		240.5	452
		307.847	261.473	285.385	337.235	296.289	113.522	138.391	118.918	65.245	106.95	431.971	539.925	332.225	433.205		241	453
		309.153	264.682	281.971	340.401	297.356	114.836	141.533	116.963	68.488	108.386	431.684	542.022	334.1	434.433		241.5	454
		308.043	258.415	281.512	340.111	295.324	111.667	141.47	114.497	67.288	106.662	427.384	533.603	324.538	427.006		242	455
		301.098	254.563	278.409	335.842	290.782	108.953	141.094	113.984	64.528	105.071	416.612	529.428	316.772	419.435		242.5	456
		305.734	253.803	273.559	337.251	290.89	108.759	142.52	113.455	67.057	105.879	419.884	524.532	319.331	419.747		243	457
		306.395	256.189	280.369	339.052	293.805	110.818	143.42	114.765	66.943	106.918	429.772	524.089	327.519	425.624		243.5	458
		305.174	253.19	279.658	336.582	291.955	110.345	142.895	112.728	67.741	106.359	424.115	519.429	328.746	422.594		244	459
		301.194	253.243	287.151	331.659	291.615	110.519	141.172	115.395	67.589	106.6	426.476	525.008	332.738	426.572		244.5	460
		303.93	256.573	278.589	333.877	291.546	112.895	143.889	118.155	70.578	109.31	426.128	522.67	341.188	428.493		245	461
		300.677	247.857	267.81	327.943	284.375	109.843	143.326	116.486	67.825	107.301	422.242	508.542	329.882	418.719		245.5	462
		297.315	246.272	269.874	317.545	281.055	108.827	141.681	114.859	67.494	106.147	415.455	506.158	330.643	415.916		246	463
		298.413	245.239	274.595	321.451	283.228	110.544	142.093	117.064	68.875	107.575	422.342	501.832	341.618	420.428		246.5	464
		291.585	244.425	270.338	316.891	279.113	110.034	138.855	115.391	66.896	105.725	416.277	497.936	337.533	415.746		247	465
		288.582	244.382	269.163	310.363	276.426	109.51	139.62	115.39	67.427	105.918	415.608	498.098	330.755	413.318		247.5	466
		294.976	246.018	269.914	316.053	280.044	109.779	142.364	115.936	66.956	106.69	430.204	511.467	330.863	422.676		248	467
		290.537	245.816	270.241	315.509	278.829	109.017	141.648	115.43	67.59	106.353	418.765	502.23	325.717	414.068		248.5	468
		292.681	245.211	273.42	317.3	280.457	110.176	141.766	117.303	69.81	107.695	422.755	500.229	327.635	415.37		249	469
		289.201	241.722	265.611	312.606	275.589	110.603	140.568	115.097	67.88	106.468	416.526	500.887	324.331	412.412		249.5	470
		294.244	247.48	275.877	318.54	282.339	111.541	140.729	119.151	68.128	107.819	428.153	506.804	325.966	418.805		250	471
		292.613	243.633	263.069	313.47	276.5	110.525	139.546	117.972	67.786	106.889	424.348	500.658	323.24	414.58		250.5	472
		296.446	242.931	261.963	317.149	277.926	113.31	139.057	118.269	69.471	107.958	425.534	504.162	323.669	416.286		251	473
		299.42	246.309	275.853	319.716	283.628	113.496	140.235	122.114	69.894	109.366	432.236	505.453	328.351	420.511		251.5	474
		296.629	247.267	276.988	316.626	282.681	113.564	137.713	120.155	70.234	108.348	433.439	513.723	326.762	423.139		252	475
		291.753	245.474	264.089	318.82	278.338	112.587	134.733	118.756	71.249	107.263	429.568	501.376	321.548	415.995		252.5	476
		289.551	238.414	283.951	315.375	280.126	111.267	133.164	118.078	68.944	105.795	435.707	503.224	325.492	419.972		253	477
		291.226	240.302	279.498	320.936	281.294	111.61	133.964	120.396	70.027	106.931	435.566	500.1	321.422	417.527		253.5	478
		287.87	236.942	278.14	316.294	278.115	109.962	134.224	119.916	69.156	106.246	433.629	494.013	323.424	415.519		254	479
		284.097	232.138	264.541	315.389	272.345	112.359	137.331	120.112	67.238	107.191	440.426	490.453	317.86	414.744		254.5	480
		284.857	233.513	267.269	303.046	270.475	113.298	139.57	122.413	64.575	107.895	437.729	499.498	310.391	414.37		255	481
		290.849	237.264	268.788	315.882	276.5	114.174	142.025	123.426	65.269	109.155	447.505	507.911	312.136	421.015		255.5	482
		285.87	235.766	269.639	310.014	273.626	111.592	140.976	118.814	64.712	106.955	446.104	499.187	308.174	416.319		256	483
		282.079	233.404	258.764	312.069	269.883	112.246	138.714	119.596	66.135	107.104	440.111	499.517	307.393	414.171		256.5	484
[truncated: 46 more columns]

## Sheet: Fig 2 d
ALKAt532_01	Frame	Nephron 1_S1	Nephron 2_S1	Nephron 3_S1	Nephron 4_S1	Nephron 1_S2	Nephron 2_S2	Nephron 3_S2	Nephron 4_S2		ALKAt532_02	Frame	Nephron 1_S1	Nephron 2_S1	Nephron 3_S1	Nephron 4_S1	Nephron 1_S2	Nephron 2_S2	Nephron 3_S2	Nephron 4_S2		ALKAt532_03	Frame	Nephron 1_S1	Nephron 2_S1	Nephron 3_S1	Nephron 4_S1	Nephron 1_S2	Nephron 2_S2	Nephron 3_S2	Nephron 4_S2
Baseline	1	3.677	0	2.893	2.873	2.974	3.082	0.955	0		Baseline	1	2.873	2.56	3.174	2.816	3.866	3.906	3.73	4.09		Baseline	1	0	0	2.529	1.014	1.852	1.291	0	2.053
Baseline	2	3.693	0	2.896	2.759	3.062	3.102	1.017	0		Baseline	2	2.885	2.552	3.104	2.866	3.867	3.941	3.797	4.053		Baseline	2	0	0	2.521	0.955	1.913	1.253	0	2.01
Baseline	3	3.757	0	3.057	2.736	3.014	3.146	1.01	0		Baseline	3	2.889	2.575	3.196	2.884	3.996	3.926	3.808	4.014		Baseline	3	0	0	2.501	1.11	1.796	1.372	0	2.015
Baseline	4	3.582	0	2.944	2.81	3.014	3.111	0.971	0		Baseline	4	3.002	2.492	3.089	2.924	3.751	3.948	3.76	4.043		Baseline	4	0	0	2.429	1.08	1.866	1.376	0	1.99
	5	3.11	8.767	3.044	7.049	4.902	4.191	3.35	4.734			5	3.295	6.327	9.158	3.039	4.115	4.58	4.305	4.639			5	0	0	6.782	8.398	4.104	11.625	0	10.966
	6	23.114	19.077	29.534	13.839	5.821	6.469	5.724	5.593			6	13.334	20.414	21.216	10.62	18.087	16.382	16.491	10.806			6	34.492	39.775	41.852	46.167	12.109	27.811	34.804	5.996
	7	16.487	15.744	19.289	11.589	5.672	7.723	28.039	5.532			7	30.193	24.962	22.989	23.122	34.626	39.473	38.494	22.94			7	23.276	26.614	33.603	40.329	64.486	79.294	38.071	78.378
	8	15.467	13.754	17.592	10.703	23.025	43.003	49.736	5.156			8	23.68	20.026	19.265	18.427	30.27	30.379	28.415	20.534			8	19.828	21.522	27.235	33.045	54.268	56.895	35.684	61.975
	9	14.475	13.279	16.212	10.037	45.986	38.864	41.701	11.182			9	20.719	17.745	17.432	15.873	28.085	28.572	25.61	20.226			9	18.085	19.901	23.855	29.326	51.808	50.418	37.042	59.761
	10	13.618	12.104	14.747	9.598	41.78	36.836	38.025	32.561			10	19.259	15.88	15.629	14.766	26.751	28.098	24.002	20.767			10	16.37	18.004	22.382	27.09	52.944	49.073	36.147	59.373
	11	13.54	12.223	14.479	9.465	41.689	37.305	38.032	44.517			11	17.996	14.854	15.154	14.274	26.943	26.438	23.222	21.437			11	16.114	17.793	20.722	25.59	55.805	48.905	37.915	58.752
	12	11.765	11.007	13.447	8.622	41.195	37.568	35.941	45.892			12	17.126	14.284	15.413	13.435	26.327	26.3	22.358	21.257			12	15.877	16.846	19.929	24.531	56.851	49.022	37.48	61.275
	13	12.347	11.311	13.627	9.09	43.515	38.711	37.359	45.365			13	16.391	13.707	14.57	13.228	25.888	26.272	21.771	21.872			13	14.93	15.969	18.366	22.167	57.762	48.078	38.4	60.822
	14	11.733	10.617	12.637	7.986	42.481	38.338	36.953	44.986			14	15.519	13.293	14.347	12.519	26.016	25.743	21.397	21.911			14	14.426	15.744	18.16	22.823	59.72	49.485	39.693	62.307
	15	12.053	9.607	13.032	8.165	43.187	39.037	36.855	45.154			15	15.115	12.839	13.899	12.051	25.728	25.953	21.124	22.087			15	14.443	15.924	17.823	22.021	63.41	49.926	39.586	64.067
	16	11.459	10.315	12.213	7.847	44.471	40.254	38.117	46.732			16	14.801	12.676	13.143	11.83	25.871	25.689	20.831	22.137			16	9.247	8.942	9.34	12.302	82.732	51.159	59.341	79.5
	17	11.192	10.277	12.193	8.304	46.519	41.453	37.732	48.815			17	14.143	12.069	13.357	11.313	26.099	25.202	20.471	22.195			17	14.706	14.898	16.546	19.911	65.971	50.42	43.043	63.504
	18	10.294	9.959	11.837	8.17	46.718	41.414	36.883	49.138			18	14.202	12.274	13.177	11.138	26.106	25.607	20.163	22.596			18	13.841	14.283	15.556	18.842	65.511	49.831	41.793	64.085
	19	11.15	9.655	11.583	7.944	46.051	40.812	37.579	50.024			19	14.053	11.812	12.791	11.171	25.92	25.638	20.055	22.947			19	14.089	14.337	15.87	19.043	68.041	50.561	43.738	66.162
	20	10.847	9.229	11.239	7.32	46.749	41.64	37.587	51.043			20	13.124	11.432	11.936	10.609	25.41	24.954	19.491	22.709			20	14.065	14.504	16.051	19.33	71.522	52.445	45.125	67.652
	21	10.455	9.538	11.018	7.419	47.354	42.271	38.744	52.516			21	13.343	11.432	12.062	10.853	26.07	25.822	20.185	23.193			21	14.16	14.202	15.159	18.874	71.104	51.219	44.956	67.456
	22	10.723	9.547	10.571	7.495	47.732	42.43	38.69	55.013			22	13.374	11.486	12.464	10.676	25.85	25.886	19.902	23.476			22	13.836	13.665	14.338	17.594	71.682	51.044	44.242	67.221
	23	10.41	8.855	11.248	7.76	48.963	42.414	39.185	55.92			23	12.971	11.259	12.297	10.612	26.325	25.597	20.096	23.75			23	13.326	13.245	13.698	17.878	72.129	51.947	45.114	67.84
	24	10.155	8.808	11.051	7.557	50.492	43.302	40.307	57.903			24	13.183	11.462	12.121	10.17	26.023	25.59	20.026	24.078			24	12.765	13.222	13.959	18.002	71.182	52.225	45.748	69.293
	25	10.297	8.965	10.814	7.318	50.461	43.269	41.339	59.781			25	13.094	10.993	11.742	10.241	26.076	25.985	19.914	24.218			25	12.258	13.139	13.28	17.045	71.967	51.456	45.748	67.257
	26	10.334	9.327	10.919	7.592	51.665	44.067	41.283	61.147			26	12.936	10.96	11.657	10.298	26.935	26.033	20.252	24.799			26	13.214	12.858	13.812	17.624	72.944	52.493	46.156	68.418
	27	10.313	9.031	10.665	7.259	51.965	44.137	41.92	61.77			27	12.781	10.111	11.299	10.304	27.095	25.67	19.33	24.698			27	12.719	13.277	13.293	17.624	72.673	52.482	46.195	68.837
	28	9.613	8.636	10.079	7.053	52.777	44.958	41.708	62.606			28	12.948	10.387	11.404	10.339	26.618	25.876	19.769	24.992			28	12.722	12.411	13.193	17.592	73.111	51.88	46.407	69.933
	29	9.818	8.581	9.823	6.996	53.352	45.066	42.761	66.088			29	12.816	10.629	11.48	9.803	26.512	26.147	20.006	24.204			29	12.476	12.973	12.456	17.508	73.724	51.471	46.058	69.259
	30	10.023	8.422	10.394	7.098	53.694	46.427	43.89	66.834			30	12.189	10.308	11.507	9.974	26.887	26.246	19.581	24.785			30	12.67	12.951	13.311	17.37	73.433	50.836	46.148	69.885
	31	9.867	8.727	9.999	7.282	53.365	46.047	43.721	68.184			31	12.608	10.547	11.177	9.566	26.585	25.99	19.979	24.666			31	12.575	12.765	13.311	16.839	74.454	50.481	47.167	70.803
	32	9.684	8.47	10.473	6.92	54.579	46.006	43.963	69.797			32	12.628	10.181	11.166	9.799	27.146	25.777	19.831	25.25			32	13.024	12.915	13.156	16.975	75.569	51.488	48.132	70.872
	33	9.948	8.34	10.318	6.817	55.251	47.189	44.732	69.893			33	12.343	10.421	11.163	9.809	26.667	26.022	19.745	25.453			33	12.651	12.122	13.128	16.991	75.895	52.673	47.986	71.769
	34	9.74	8.709	10.32	7.217	56.159	47.836	46.396	71.426			34	12.039	10.188	10.946	9.581	27.24	26.715	19.663	25.154			34	11.727	12.641	13.152	16.549	75.127	51.893	48.002	72.001
	35	9.61	8.615	9.659	7.012	55.694	47.269	44.826	71.807			35	12.258	10.08	11.001	9.686	27.364	26.092	19.465	25.709			35	12.695	11.771	12.864	16.44	75.663	51.324	47.578	71.45
	36	9.589	8.656	9.666	6.752	56.673	46.631	43.861	72.477			36	11.867	9.6	10.51	9.51	26.811	25.872	19.638	25.669			36	12.287	11.581	12.866	16.028	76.384	51.805	48.366	72.09
	37	9.516	8.209	10.07	6.797	57.171	47.579	44.949	73.172			37	11.994	9.675	10.601	9.329	26.952	25.91	19.593	25.22			37	9.284	9.114	9.38	12.031	80.946	50.297	61.964	78.533
	38	9.129	8.145	9.621	6.608	56.704	47.445	44.458	73.383			38	12.091	10.033	10.902	9.602	26.948	26.096	19.063	25.665			38	12.624	12.27	12.579	15.515	78.228	51.951	49.898	72.775
	39	9.428	8.303	9.664	6.624	57.803	47.682	45.142	74.782			39	11.973	9.798	10.864	9.303	27.092	25.959	19.289	25.305			39	12.053	11.434	12.735	15.445	78.791	52.362	50.493	73.382
	40	9.114	8.675	9.768	7.034	58.723	48.535	44.82	75.009			40	12.177	9.904	10.926	9.584	27.337	26.494	19.721	26.12			40	12.341	11.811	12.959	15.526	79.544	53.406	49.492	74.93
	41	8.798	8.38	9.744	6.817	58.926	48.631	44.514	76.378			41	12.227	9.929	10.468	9.421	27.739	26.601	19.716	26.401			41	11.292	11.413	12.383	15.706	79.662	52.672	49.837	73.874
	42	8.836	8.337	9.62	6.792	57.688	48.877	44.182	77.902			42	11.617	9.156	10.59	9.458	27.156	26.163	19.012	26.177			42	12.213	10.784	12.667	15.226	80.182	53.259	50.667	75.094
	43	9.345	8.105	9.041	6.667	58.856	48.916	43.927	77.147			43	12.064	9.797	10.435	9.109	27.562	26.159	19.127	26.366			43	12.395	11.542	12.742	15.334	84.686	56.201	52.145	75.852
	44	9.074	7.844	9.228	6.454	58.732	48.232	44.291	78.059			44	11.53	9.267	10.537	9.144	27.36	26.139	19.084	25.718			44	12.185	12.071	12.795	15.36	88.948	58.384	54.505	77.62
	45	9.003	7.736	9.063	6.378	58.385	47.937	44.442	78.11			45	11.291	9.279	10.07	8.778	26.748	25.831	19.019	25.667			45	11.773	11.319	12.357	15.623	91.771	57.746	51.966	77.183
	46	9.009	7.761	9.021	6.357	59.256	47.784	44.287	79.566			46	11.723	9.394	9.886	9.009	26.244	25.634	18.616	25.093			46	11.848	11.817	12.051	15.586	92.024	57.385	53.858	77.18
	47	8.865	7.77	9.05	6.443	58.662	48.809	45.07	79.718			47	11.13	8.687	9.835	8.694	26.591	24.561	18.548	25.983			47	9.216	9.067	8.243	12.021	81.961	51.361	61.021	78.474
	48	8.641	7.661	9.031	6.307	59.307	49.009	44.524	80.775			48	11.57	9.271	9.621	8.939	26.496	25.466	18.781	26.025			48	11.8	11.332	11.42	15.507	89.444	55.732	53.24	77.399
	49	8.825	7.672	8.932	6.409	60.082	49.11	45.126	81.398			49	11.52	9.434	9.829	8.698	26.071	24.845	18.539	25.729			49	11.661	10.681	11.934	14.889	88.309	55.121	53.306	76.279
	50	8.846	7.951	9.319	6.486	60.126	49.317	45.716	82.392			50	11.084	8.772	9.418	8.841	26.202	25.033	18.663	25.429			50	11.92	11.1	11.448	15.187	87.433	55.313	54.837	77.154
	51	9.197	7.89	9.335	6.495	60.23	49.273	46.345	83.953			51	11.035	9.042	10.029	8.877	25.716	25.107	18.49	25.064			51	11.582	11.168	11.281	15.304	86.427	54.807	54.335	76.474
	52	8.841	7.972	8.956	6.841	60.908	49.635	47.441	83.328			52	11.084	9.069	9.841	8.807	25.456	25.364	18.355	25.222			52	11.952	11.732	12.024	15.19	85.508	54.777	55.507	76.349
	53	8.392	7.699	8.408	6.432	61.634	49.594	47.929	83.901			53	11.41	9.171	9.479	8.517	25.742	24.894	18.548	25.895			53	11.312	11.844	11.206	14.79	84.545	54.801	55.179	75.653
	54	8.309	7.54	9.105	6.986	62.606	51.198	47.699	82.956			54	10.525	8.612	9.53	8.437	25.482	24.867	18.052	25.195			54	10.555	11.538	10.983	14.869	84.505	54.652	54.902	75.757
	55	8.94	7.92	8.965	6.379	62.637	50.967	48.306	84.786			55	11.066	9.264	9.532	8.498	25.863	24.963	18.237	26.151			55	11.839	11.299	11.525	15.226	85.417	53.951	54.82	75.88
	56	8.815	7.791	8.838	6.267	63.977	50.884	49.488	85.007			56	11.405	9.006	9.434	8.621	25.893	24.693	18.499	26.036			56	10.931	11.198	10.531	14.952	83.749	53.385	54.736	75.975
	57	8.375	6.661	8.901	6.433	63.51	51.539	48.643	85.087			57	11.356	8.901	9.578	9.041	26.103	24.838	18.775	25.943			57	11.297	10.893	11.096	15.164	84.662	53.481	54.635	77.163
	58	8.817	7.818	9.029	6.591	63.445	51.99	48.032	85.735			58	11.026	8.97	9.853	8.418	25.257	25.065	18.041	25.143			58	11.901	11.554	11.323	14.529	83.886	53.772	55.247	75.872
	59	7.25	6.435	7.517	5.331	61.929	50.462	47.058	85.295			59	10.762	8.654	9.537	8.315	25.524	24.661	17.521	25.446			59	11.097	10.931	10.77	14.453	83.803	53.702	56.674	74.93
	60	8.622	7.444	8.758	6.182	64.534	51.528	49.005	86.452			60	11.158	8.795	9.612	8.812	26.073	25.265	18.173	25.795			60	10.869	11.31	10.943	14.692	83.965	54.354	55.617	75.338
	61	8.286	7.69	8.634	6.073	64.407	51.895	49.109	86.501			61	10.52	8.81	9.578	8.201	25.483	24.916	17.972	25.49			61	12.003	11.061	11.532	14.418	84.245	54.62	57.775	75.898
	62	8.21	7.48	8.73	6.012	65.067	51.808	49.202	85.892			62	10.914	8.64	9.789	8.683	25.663	24.949	18.357	25.356			62	10.841	9.918	10.523	13.697	84.679	53.655	56.416	75.706
	63	8.282	6.829	8.762	6.135	65.194	52.14	48.03	86.308			63	10.652	8.724	9.381	8.474	25.172	24.563	17.657	24.599			63	11.323	10.67	11.304	13.797	85.073	54.629	57.393	76.082
	64	8.268	7.659	8.15	6.211	64.88	51.143	47.619	86.618			64	10.609	8.543	9.167	8.479	25.45	24.137	18.073	24.817			64	9.427	9.341	8.932	12.065	83.074	51.299	58.952	76.977
	65	8.357	6.955	8.84	6.198	66.787	52.297	47.707	86.824			65	10.723	8.468	9.38	8.557	25.709	24.365	17.623	25.308			65	11.005	10.5	10.896	12.969	80.739	51.649	54.536	72.523
	66	7.867	7.46	8.508	6.521	65.632	51.92	47.282	86.43			66	10.69	8.38	9.446	8.395	25.559	24.53	17.802	25.077			66	11.054	10.216	11.537	13.319	81.548	52.224	55.572	73.07
	67	8.075	7.414	8.79	6.389	65.432	51.907	47.296	85.388			67	10.535	8.507	9.055	8.31	25.807	24.474	17.958	25.206			67	11.206	9.699	11.226	13.145	81.348	51.512	54.643	73.208
	68	7.851	7.273	8.469	5.957	66.015	52.66	47.699	85.042			68	10.625	8.562	9.206	8.189	25.439	24.69	17.428	25.722			68	11.013	10.068	9.995	12.624	80.201	50.576	54.629	71.684
	69	8.539	6.834	8.196	6.287	66.692	52.634	48.039	84.678			69	10.312	8.414	9.226	8.388	25.674	24.608	17.643	25.063			69	10.57	9.63	10.613	13.229	79.849	50.345	53.952	72.831
	70	8.215	6.761	8.429	6.391	65.949	53.364	48.795	86.36			70	10.626	8.472	8.901	8.218	25.324	24.303	17.349	25.272			70	10.4	9.198	10.946	12.678	79.936	50.754	54.396	71.85
	71	8.074	6.714	8.51	5.849	66.925	53.318	48.907	86.545			71	10.424	8.39	9.589	8.279	25.787	24.453	17.996	25.012			71	10.717	10.227	10.782	12.786	79.45	50.696	55.218	73.219
	72	8.04	6.969	8.431	5.621	67.094	53.727	49.463	86.442			72	10.399	8.443	8.735	8.124	25.847	24.67	17.649	25.096			72	10.265	10.007	10.023	13.167	78.944	50.169	54.9	72.162
	73	7.812	6.605	8.423	5.943	67.543	54.263	50.33	88.639			73	10.38	8.444	9.03	8.031	25.92	24.037	17.945	25.032			73	10.729	9.885	10.47	13.154	79.591	50.19	54.487	72.249
	74	8.037	6.573	8.444	6.205	68.937	55.059	51.114	88.058			74	10.671	8.504	8.413	8.035	25.969	24.153	17.403	25.267			74	11.011	10.287	10.197	11.974	79.111	50.158	55.685	71.17
	75	8.155	6.806	8.185	6.041	68.97	54.979	52.543	86.794			75	10.695	8.366	9.079	8.346	25.849	24.047	17.689	25.255			75	10.737	9.843	10.661	12.766	78.927	50.284	54.063	73.048
	76	7.594	6.982	8.143	6.097	68.197	53.887	52.941	86.838			76	10.882	8.216	8.98	8.266	26.097	24.089	17.545	25.229			76	10.574	10.305	10.39	12.727	80.188	50.594	53.866	72.569
	77	7.674	7.154	8.23	5.973	69.556	56.524	55.898	87.064			77	10.049	7.608	8.278	7.93	24.969	23.761	17.06	24.517			77	10.466	9.924	10.16	12.376	79.784	50.442	53.983	72.789
	78	8.212	6.969	8.228	6.037	70.643	56.089	56.789	87.123			78	9.789	7.773	8.429	7.759	25.254	23.491	16.309	24.164			78	10.255	10.027	9.27	13.183	79.152	49.786	53.493	72.595
	79	7.925	7.201	8.008	5.853	70.745	55.117	55.905	88.01			79	9.817	7.536	8.231	7.733	24.756	23.448	15.722	24.296			79	10.955	9.609	10.486	13.349	78.467	50.821	54.223	76.946
	80	8.169	6.951	8.253	6.397	69.599	54.918	56.032	87.186			80	10.191	7.595	8.233	7.674	24.74	22.469	15.972	24.382			80	10.869	9.688	10.56	13.073	79.34	49.405	54.811	76.443
	81	7.759	7.099	7.932	6.063	69.503	55.56	55.262	86.61			81	10.118	7.908	8.415	7.827	25.268	23.832	16.237	24.401			81	9.826	9.23	9.147	12.567	83.667	52.447	58.815	79.439
	82	7.654	6.741	7.832	5.734	70.506	56.417	54.788	88.079			82	10.002	7.688	8.687	7.95	25.665	23.692	16.68	24.823			82	10.301	10.118	10.065	12.491	79.072	49.696	53.637	76.337
	83	8.015	7.157	8.095	6.15	69.742	54.887	54.665	87.045			83	9.785	7.732	8.438	7.733	25.215	23.969	16.915	24.803			83	9.718	9.591	10.207	13.201	78.27	49.714	53.788	77.928
	84	7.522	6.619	7.529	5.577	69.787	54.532	54.281	89.127			84	9.677	7.758	8.537	7.342	25.446	23.547	16.359	25.169			84	10.571	9.969	10.194	13.197	78.305	49.893	54.761	77.502

## Sheet: Fig 2 e
VYVEELKAt532PTPEGDLEILLQK_01	Frame	Nephron 1_S1	Nephron 2_S1	Nephron 3_S1	Nephron 4_S1	Nephron 1_S2	Nephron 2_S2	Nephron 3_S2	Nephron 4_S2		VYVEELKAt532PTPEGDLEILLQK_02	Frame	Nephron 1_S1	Nephron 2_S1	Nephron 3_S1	Nephron 4_S1	Nephron 1_S2	Nephron 2_S2	Nephron 3_S2	Nephron 4_S2		VYVEELKAt532PTPEGDLEILLQK_03	Frame	Nephron 1_S1	Nephron 2_S1	Nephron 3_S1	Nephron 4_S1	Nephron 1_S2	Nephron 2_S2	Nephron 3_S2	Nephron 4_S2
Baseline	1	2.309	3.248	2.066	2.97	2.705	2.929	2.421	3.256		Baseline	1	1.293	1.229	1.209	1.326	2.909	1.981	1.852	1.975		Baseline	1	3.257	3.199	2.172	2.614	3.531	4.306	3.995	4.084
Baseline	2	2.154	3.243	2.049	3.305	2.63	2.911	2.338	3.029		Baseline	2	1.393	1.212	1.249	1.263	3.008	1.979	1.866	1.922		Baseline	2	3.202	3.447	2.217	2.606	3.6	4.376	4.06	4.368
Baseline	3	2.207	3.219	2.137	3.235	2.848	2.936	2.445	2.825		Baseline	3	1.288	1.242	1.235	1.309	2.933	1.834	1.896	1.953		Baseline	3	3.131	3.452	2.154	3.884	3.623	4.38	4.107	4.278
Baseline	4	2.364	3.168	2.043	3.179	2.693	2.99	2.465	3.116		Baseline	4	1.284	1.226	1.261	1.317	2.945	1.879	1.861	1.85		Baseline	4	3.191	3.464	2.247	2.593	3.641	4.315	4.133	4.459
	5	2.335	6.793	3.072	3.575	3.025	3.424	2.986	3.264			5	1.268	1.234	1.248	1.262	3.011	1.853	1.877	1.897			5	3.237	3.35	2.58	2.753	3.594	4.364	4.259	4.386
	6	22.534	22.202	22.084	20.535	3.95	4.224	3.689	4.58			6	1.276	1.248	1.225	1.261	2.901	1.889	1.869	1.953			6	8.893	20.327	46.178	48.135	7.123	6.984	9.337	6.074
	7	29.418	27.82	28.071	26.41	4.874	4.353	3.991	4.81			7	1.333	1.27	1.253	1.32	2.947	1.958	1.848	1.938			7	48.039	87.675	53.872	69.962	7.526	7.78	9.729	7.837
	8	36.011	33.789	32.456	31.017	5.605	4.887	5.158	4.811			8	1.331	1.322	1.212	1.336	2.88	1.873	1.838	1.958			8	66.178	110.831	62.14	89.318	7.641	7.997	9.974	8.474
	9	42.327	39.803	37.48	36.369	6.442	5.16	5.758	4.872			9	1.327	1.413	1.381	1.481	2.998	1.905	1.848	1.917			9	81.806	135.703	70.863	106.095	7.973	8.249	10.539	9.518
	10	47.757	44.63	42.374	41.819	7.062	4.626	6.032	5.09			10	1.442	1.512	1.417	1.5	3.03	1.917	1.811	1.938			10	98.082	160.986	78.517	125.809	8.417	8.899	11.15	10.987
	11	52.897	50.898	46.626	46.841	8.11	5.313	6.767	5.388			11	1.549	1.627	1.595	1.641	2.999	1.847	1.829	1.943			11	111.357	183.597	86.824	137.405	8.746	9.263	11.615	12.085
	12	57.62	55.545	49.816	51.81	8.514	5.456	7.027	5.293			12	1.615	1.816	1.753	1.767	2.933	1.973	1.856	1.877			12	124.935	198.763	94.52	149.52	9.122	9.826	12.194	13.257
	13	61.697	60.394	53.378	56.246	9.454	5.851	7.373	5.896			13	1.745	2.025	1.933	1.943	3.021	1.936	1.876	1.923			13	134.747	215.492	100.077	157.402	9.509	10.262	12.564	14.006
	14	66.02	64.628	56.997	59.923	9.79	5.985	7.889	5.964			14	1.878	2.157	2.125	2.144	3.082	2.047	1.833	1.931			14	143.112	222.655	106.123	165.607	10.328	10.837	13.371	15.362
	15	66.587	67.04	59.105	61.396	9.899	6.264	8.418	5.465			15	2.159	2.518	2.444	2.46	3.035	2.05	1.889	1.966			15	150.315	239.031	109.96	171.784	10.742	11.621	14.452	16.818
	16	70.487	70.453	61.335	63.327	10.508	6.689	8.414	6.151			16	2.364	2.772	2.736	2.709	2.992	1.997	1.891	1.964			16	161.29	244.283	113.72	179.082	11.67	12.698	15.419	17.947
	17	72.062	73.147	63.249	66.908	10.829	6.733	9.127	6.23			17	2.63	3.084	3.101	3.026	3.073	2.044	1.916	1.956			17	162.589	245.447	117.41	178.214	12.275	13.308	16.196	18.994
	18	72.406	73.465	64.332	66.922	10.596	6.836	9.651	5.708			18	2.947	3.499	3.417	3.322	3.082	2.115	1.989	1.963			18	168.026	247.726	120.009	185.673	12.989	14.348	17.347	20.381
	19	75.542	78.233	68.558	70.243	11.553	7.032	10.249	6.369			19	3.282	3.947	3.924	3.744	3.053	2.107	1.889	2.04			19	169.442	257.348	122.063	179.795	13.389	14.737	18.108	21.618
	20	77.077	79.56	69.231	73.999	11.938	7.439	10.784	6.858			20	3.693	4.386	4.263	4.235	3.013	2.102	1.933	2.012			20	170.601	258.604	122.903	183.167	14.198	15.613	18.818	22.672
	21	78.293	80.853	71.417	75.266	12.054	7.594	11.118	6.927			21	3.993	4.807	4.706	4.549	3.016	2.125	1.916	2.05			21	172.366	260.276	125.435	185.236	14.932	16.368	19.575	23.998
	22	79.052	82.611	71.994	76.84	12.688	7.964	11.507	7.312			22	4.273	5.194	5.23	5.024	3.103	2.21	1.934	2.055			22	176.075	266.574	127.819	187.107	15.375	16.987	20.552	25.161
	23	80.107	82.301	73.316	75.626	12.844	8.088	12.083	8.07			23	4.802	5.878	5.847	5.458	3.048	2.153	1.986	2.101			23	177.594	271.21	128.986	190.07	16.031	18.047	21.685	26.358
	24	81.67	84.584	74.745	76.604	12.844	7.688	12.083	6.62			24	5.277	6.392	6.35	6.045	3.163	2.17	2.012	2.167			24	183.314	279.063	133.317	192.303	16.929	18.852	22.351	26.824
	25	80.717	84.654	75.504	77.043	13.157	7.787	12.366	7.479			25	6.029	6.91	6.921	6.329	3.092	2.142	1.988	2.245			25	182.854	279.885	137.696	195.14	17.238	19.218	23.279	28.055
	26	83.558	85.844	76.288	79.765	13.945	8.305	12.681	8.579			26	6.376	7.536	7.607	7	2.972	2.25	2.031	2.119			26	184.216	277.015	135.836	194.615	17.557	19.095	23.924	28.86
	27	84.011	86.081	77.679	78.06	13.915	8.229	13.446	8.076			27	7.093	8.195	8.174	7.648	3.029	2.356	2.081	2.235			27	185.846	283.877	137.913	194.138	17.775	19.451	24.468	29.228
	28	84.17	85.582	77.613	79.78	13.89	7.926	13.849	8.147			28	7.691	8.711	8.919	8.047	3.113	2.375	2.031	2.29			28	187.848	284.422	138.987	197.01	17.968	19.995	25.085	29.373
	29	85.762	87.534	77.525	79.072	15.189	8.824	14.494	8.676			29	8.405	9.514	9.684	8.766	3.258	2.398	2.106	2.357			29	186.994	286.031	144.088	196.08	18.866	20.327	25.98	30.583
	30	85.751	88.29	78.053	79.429	15.567	9.02	14.936	8.335			30	9.049	10.098	9.95	9.362	3.259	2.424	2.123	2.429			30	185.38	282.626	144.948	201.918	18.724	20.742	25.769	30.698
	31	87.995	88.782	78.648	81.221	15.693	9.32	15.398	9.108			31	9.55	10.954	10.858	9.735	3.286	2.64	2.187	2.434			31	186.829	284.261	144.691	198.029	19.39	21.006	26.395	30.293
	32	84.964	88.794	79.351	81.569	16.348	9.789	15.937	6.589			32	10.283	11.351	11.448	10.475	3.318	2.626	2.206	2.499			32	184.536	284.888	144.927	199.663	19.531	21.34	26.005	30.573
	33	88.194	90.378	78.954	83.053	16.025	9.363	15.963	8.922			33	11.034	12.036	12.073	11.066	3.264	2.728	2.257	2.507			33	183.214	277.319	147.859	199.4	19.889	21.556	25.289	30.924
	34	88.472	90.745	78.301	84.347	15.476	8.977	15.626	9.708			34	12.001	12.833	12.652	11.861	3.436	2.692	2.306	2.652			34	183.398	287.906	150.417	198.747	20.352	21.433	25.717	31.128
	35	88.799	91.602	78.782	85.901	15.907	9.346	15.443	9.847			35	12.519	13.51	13.559	12.584	3.408	2.784	2.392	2.699			35	180.733	286.398	151.033	200.533	20.791	21.311	25.263	31.086
	36	88.287	92.744	79.84	86.344	16.627	10.1	16.5	10.11			36	13.334	14.37	14.44	13.306	3.448	2.976	2.502	2.868			36	177.908	283.747	151.899	195.418	20.773	21.886	25.589	30.954
	37	88.803	92.315	79.9	86.63	16.937	10.477	16.755	10.658			37	13.961	15.073	14.966	14.266	3.36	3.274	2.612	3.025			37	175.618	282.355	150.537	200.931	20.615	22.395	25.257	31.033
	38	88.314	93.065	79.017	86.514	16.402	10.069	16.329	10.198			38	14.363	15.758	15.743	15.074	3.445	3.561	2.685	3.232			38	174.221	288.971	154.48	199.079	20.861	22.468	25.503	31.367
	39	88.511	92.157	79.531	86.379	16.154	9.846	16.392	10.06			39	15.409	16.404	16.569	15.667	3.361	3.741	2.855	3.353			39	169.772	274	160.445	204.177	21.304	22.598	25.525	31.193
	40	87.752	93.244	79.53	87.493	16.632	10.638	16.798	10.579			40	15.699	17.054	17.256	16.133	3.496	3.951	3.001	3.523			40	169.449	283.663	157.746	200.514	20.912	22.638	25.45	31.566
	41	87.292	93.34	78.961	86.195	15.949	9.852	16.03	8.906			41	16.488	17.725	17.783	16.699	3.541	4.141	3.047	3.663			41	171.813	289.208	163.988	204.976	21.329	23.464	26.124	32.122
	42	88.874	93.69	80.331	87.036	16.481	10.404	16.633	10.644			42	17.093	18.304	17.865	17.463	3.573	4.144	3.085	3.723			42	172.105	291.404	167.211	207.806	21.99	24.123	26.682	32.488
	43	87.767	94.934	80.137	86.75	16.179	9.95	16.383	10.423			43	17.885	19.024	18.534	18.139	3.447	4.038	3.082	3.851			43	170.95	285.438	167.352	206.482	21.811	24.642	26.778	32.153
	44	88.304	95.873	79.017	87.234	16.285	10.357	16.582	10.374			44	18.922	19.879	19.54	18.779	3.663	3.914	3.086	3.82			44	167.453	289.31	169.658	207.351	22.232	23.916	27.13	32.442
	45	88.499	95.404	79.005	88.374	16.158	10.256	16.079	10.148			45	19.737	20.165	20.001	19.485	3.803	3.77	3.063	3.776			45	175.567	307.874	176.147	217.358	23.007	25.303	28.204	34.688
	46	86.98	95.57	79.403	88.041	16.391	10.649	16.619	10.825			46	20.556	21.147	20.958	20.015	4.056	3.726	3.05	3.845			46	169.329	293.639	175.094	212.331	22.929	24.683	27.574	33.237
	47	88.627	97.106	79.298	88.649	16.621	10.798	16.542	10.709			47	21.174	21.953	21.663	20.855	4.419	3.579	3.127	3.857			47	165.993	293.2	175.457	213.907	22.986	24.642	27.884	32.91
	48	88.829	97.642	78.368	89.391	15.549	10.336	15.982	10.695			48	22.631	23.293	22.666	22.047	4.717	3.879	3.108	4.065			48	163.757	290.175	175.468	212.752	22.954	24.668	27.88	32.212
	49	88.058	96.681	78.725	89.833	15.739	10.488	16.122	11.063			49	23.971	24.148	23.62	22.929	4.861	3.926	3.264	4.178			49	161.056	293.397	172.506	209.277	22.497	23.981	27.2	32.806
	50	88.44	97.704	79.248	90.116	15.756	10.666	16.351	11.015			50	24.174	24.495	24.237	23.789	4.929	3.954	3.25	4.263			50	159.156	286.529	175.009	209.621	22.869	24.095	26.71	31.936
	51	88.856	97.974	77.337	89.917	15.25	10.642	15.859	11.102			51	24.516	25.224	24.385	24.035	5.076	4.037	3.243	4.212			51	156.516	286.056	175.364	208.052	22.531	23.73	26.682	31.954
	52	88.151	96.576	78.056	90.801	15.692	10.815	16.226	11.345			52	26.23	25.881	25.615	24.625	5.252	4.054	3.333	4.279			52	157.488	286.263	175.434	206.763	22.385	24.061	26.49	32.202
	53	88.225	95.095	77.442	90.128	15.032	9.631	15.739	11.122			53	26.437	26.409	26.041	25.198	5.403	4.079	3.303	4.331			53	156.599	291.3	182.547	212.126	23.208	24.035	26.483	32.876
	54	86.465	94.59	77.626	87.974	14.833	10.02	15.946	10.258			54	27.355	27.306	26.964	26.127	5.556	4.265	3.425	4.356			54	154.689	283.995	179.87	209.619	23.011	23.835	25.974	32.333
	55	88.99	98.043	79.047	90.156	15.588	10.407	15.876	11.138			55	28.032	27.642	27.779	27.154	5.762	4.293	3.403	4.539			55	152.38	276.17	179.084	210.034	22.728	24.4	25.841	32.053
	56	88.862	97.447	78.628	89.831	14.74	9.908	15.726	10.623			56	28.586	28.343	28.105	28.015	6.027	4.405	3.468	4.535			56	152.571	277.321	184.293	208.236	22.871	24.342	25.668	31.337
	57	88.654	96.476	77.471	89.997	15.17	10.089	15.815	11.768			57	29.057	29.139	29.052	28.819	5.815	4.564	3.523	4.566			57	149.534	278.695	185.567	211.139	22.782	24.329	25.158	30.409
	58	86.654	96.816	77.66	89.151	15.251	10.509	15.862	11.619			58	30.546	29.842	29.763	30.025	6.094	4.607	3.58	4.79			58	149.009	276.191	183.199	208.305	22.435	23.826	25.215	30.795
	59	86.092	95.624	76.505	87.05	13.549	8.803	14.216	9.901			59	30.819	30.785	30.425	31.307	6.067	4.855	3.782	4.925			59	143.043	274.357	182.316	206.525	22.532	23.789	24.594	30.252
	60	87.677	97.086	79.322	89.345	15.093	10.176	15.9	11.607			60	31.649	31.571	31.775	33.058	6.186	5.269	3.989	5.322			60	142.719	272.636	179.502	206.28	22.205	24.16	24.804	30.23
	61	87.777	96.74	78.255	89.356	14.056	9.875	15.457	11.342			61	32.252	32.916	32.599	34.894	6.073	6.196	4.259	5.89			61	144.123	277.533	186.907	210.507	22.495	24.38	24.862	30.586
	62	86.866	97.209	78.454	88.342	14.542	10.032	15.453	11.248			62	33.5	33.823	33.247	36.408	6.072	6.797	4.752	6.214			62	138.451	266.005	182.67	205.787	21.816	23.781	24.404	29.388
	63	86.449	96.107	78.138	89.311	14.975	10.493	15.61	11.557			63	33.252	33.73	34.13	36.284	6.033	7.261	4.874	6.502			63	135.981	267.36	178.267	203.763	21.803	23.423	24.319	29.701
	64	87.17	98.08	78.133	89.757	14.935	10.542	15.507	11.116			64	33.603	34.21	33.829	36.668	6.055	6.821	4.953	6.684			64	134.255	263.362	175.654	201.536	21.825	23.252	24.376	28.83
	65	87.917	97.357	78.429	91.105	15.003	10.423	15.476	11.705			65	34.573	35.046	34.941	37.127	6.773	6.532	4.897	6.705			65	131.305	258.865	180.272	199.53	21.915	23.255	24.644	28.842
	66	87.953	97.909	78.503	90.401	15.19	10.571	15.412	11.323			66	35.238	35.292	34.462	37.686	7.827	6.167	4.746	6.598			66	130.132	255.488	179.365	198.013	21.635	22.848	24.208	28.128
	67	86.382	97.3	77.525	88.345	14.416	10.118	14.764	10.872			67	35.896	36.811	36.396	38.502	8.797	5.975	4.833	6.735			67	130.15	257.851	179.886	197.907	21.165	23.321	24.029	28.055
	68	86.016	97.725	77.418	88.736	15.074	10.186	14.733	11.387			68	37.038	37	35.908	39.787	9.616	5.823	4.647	6.752			68	130.731	260.216	174.682	199.55	21.41	23.238	24.13	28.457
	69	85.536	97.711	76.143	87.299	13.652	9.842	14.759	10.774			69	37.307	37.963	36.779	40.672	10.361	5.675	4.735	6.603			69	129.285	256.668	178.816	196.548	21.477	23.143	24.061	28.001
	70	84.367	96.712	75.066	86.049	14.266	10.328	14.652	10.725			70	38.525	38.652	38.135	41.77	11.294	5.524	4.741	6.814			70	127.483	253.365	180.702	197.806	21.33	23.142	24.188	27.824
	71	84.353	96.338	74.249	88.011	13.747	10.368	14.413	9.129			71	38.377	39.117	38.303	42.453	11.683	5.519	4.787	6.697			71	126.749	259.539	182.286	198.293	21.794	23.642	24.208	28.256
	72	83.474	95.548	74.538	87.431	13.808	10.177	14.353	10.346			72	39.553	39.88	39.199	43.268	12.705	5.571	4.768	6.68			72	127.99	262.307	178.183	197.015	22.021	23.932	24.182	28.373
	73	83.907	96.115	74.86	89.351	14.389	10.191	14.426	10.859			73	39.377	40.722	39.037	42.921	13.368	5.392	4.797	6.691			73	126.909	255.309	179.61	195.943	21.533	24.014	23.747	28.018
	74	85.034	97.503	75.588	91.059	14.29	10.147	14.911	10.414			74	40.045	41.098	40.48	43.907	13.388	5.434	4.69	6.676			74	124.737	251.86	179.192	195.341	21.462	23.249	23.259	27.772
	75	85.035	97.238	75.4	90.497	14.306	10.507	14.463	10.84			75	40.176	42	40.658	44.787	13.839	5.645	4.717	6.584			75	124.056	257.55	182.155	194.841	21.939	23.475	23.207	28.321
	76	83.705	96.759	74.6	89.207	13.956	10.144	14.278	10.854			76	41.995	43.585	42.428	46.228	14.638	5.799	4.795	6.769			76	125.205	252.647	182.549	193.959	22.279	24.377	23.729	28.225
	77	83.213	96.128	74.482	89.173	13.816	10.155	14.377	10.335			77	41.927	44.069	42.252	48.134	14.536	5.789	4.852	6.916			77	122.558	253.609	183.61	198.378	22.426	24.014	22.946	27.956
	78	83.768	97.215	74.494	88.707	14.026	10.158	14.266	10.879			78	42.906	45.272	43.674	48.83	13.872	6.263	5.265	7.274			78	122.402	252.992	186.904	196.213	22.629	23.94	22.906	28.279
	79	84.903	96.861	73.737	90.923	12.707	10.044	13.959	10.944			79	43.557	46.309	44.508	51.155	13.602	7.138	5.586	7.899			79	122.713	257.91	188.083	197.204	23.691	24.343	23.308	28.248
	80	83.892	98.163	74.344	89.93	13.365	9.664	13.92	10.295			80	43.43	46.975	45.845	52.548	13.04	8.109	5.817	8.378			80	121.407	257.77	185.8	193.99	22.913	24.681	23.413	28.588
	81	84.524	98.481	74.823	90.577	13.477	10.255	13.642	11.148			81	43.779	47.047	45.787	53.86	12.942	8.811	6.143	9.022			81	120.75	257.523	189.383	193.558	22.976	24.347	23.168	28.72
	82											82	43.846	46.974	45.968	54.208	12.076	9.226	6.386	9.279			82	119.448	253.882	184.369	192.777	22.964	24.692	23.351	28.115
	83											83	43.898	47.229	45.752	53.664	11.992	8.787	6.12	9.223			83	118.606	256.039	185.753	192.515	23.062	24.761	23.503	28.375
	84											84	43.949	47.562	46.266	54.464	13.774	8.097	5.774	8.833			84	117.236	252.985	187.655	192.289	22.997	24.804	23.693	27.934
												85	44.829	48.616	46.134	56.135	15.858	7.454	5.552	8.599			85	115.303	251.064	189.077	191.2	23.019	24.35	23.392	28.052
												86	45.662	49.141	46.015	57.667	16.805	7.046	5.438	8.592
												87	46.283	52.36	47.136	59.282	17.418	7.089	5.57	8.519
												88	48.432	51.832	50.272	62.079	18.679	6.971	5.682	8.8
												89	48.616	51.978	49.1	61.748	19.287	6.781	5.528	8.544
												90	49.587	52.66	49.412	63.138	19.065	6.837	5.642	8.438
												91	49.273	53.262	50.161	63.728	20.266	6.529	5.521	8.167
												92	50.585	53.549	49.646	63.846	20.331	6.52	5.682	8.264
												93	51.239	53.474	49.558	63.288	21.236	6.214	5.628	8.142
												94	51.781	54.003	51.122	63.33	21.051	6.332	5.636	7.979
												95	51.334	53.964	50.928	64.711	21.608	6.475	5.68	8.036
												96	51.892	54.464	52.015	64.436	21.901	6.411	5.549	7.944
												97	51.215	54.817	52.312	64.818	21.223	6.598	5.697	8.028
												98	52.675	55.508	52.604	65.985	20.413	7.088	5.952	8.484
												99	53.048	55.858	53.823	67.337	19.626	7.778	6.299	9.112
												100	54.023	57.064	54.31	69.152	19.593	8.434	6.732	9.696

## Sheet: Fig 2 h histogram
	Lysozyme				Background lyso		subtracted backround Lyso			Max to min Lyso			Normalized			Fragment			Backgound Fragment			subtracted backround fragmetn				Fragment sorted by lyso			Normalized
													%																%
	1	40.327		1	11.636		1	28.691		11	65.846	65.846	100			1	5.775		1	3.913		1	1.862			11	1.073	20.138	5.32824
	2	41.812		2	11.739		2	30.073		10	55.947	65.846	84.9664			2	6.368		2	5.341		2	1.027			10	1.196	20.138	5.93902
	3	34.163		3	12.235		3	21.928		8	54.928	65.846	83.4189			3	5.562		3	4.341		3	1.221			8	1.845	20.138	9.16178
	4	22.538		4	12.712		4	9.826		7	46.338	65.846	70.3733			4	7.528		4	4.093		4	3.435			7	0.343	20.138	1.70325
	5	35.533		5	13.127		5	22.406		9	32.714	65.846	49.6826			5	6.415		5	4.339		5	2.076			9	2.075	20.138	10.3039
	6	28.261		6	12.709		6	15.552		2	30.073	65.846	45.6717			6	8.227		6	4.837		6	3.39			2	1.027	20.138	5.09981
	7	58.484		7	12.146		7	46.338		1	28.691	65.846	43.5729			7	6.466		7	6.123		7	0.343			1	1.862	20.138	9.2462
	8	66.963		8	12.035		8	54.928		5	22.406	65.846	34.0279			8	6.161		8	4.316		8	1.845			5	2.076	20.138	10.3089
	9	45.388		9	12.674		9	32.714		3	21.928	65.846	33.3019			9	6.937		9	4.862		9	2.075			3	1.221	20.138	6.06316
	10	67.808		10	11.861		10	55.947		6	15.552	65.846	23.6187			10	5.878		10	4.682		10	1.196			6	3.39	20.138	16.8338
	11	77.84		11	11.994		11	65.846		4	9.826	65.846	14.9227			11	5.498		11	4.425		11	1.073			4	3.435	20.138	17.0573
	12	20.913		12	12.099		12	8.814		12	8.814	65.846	13.3858			12	9.846		12	5.283		12	4.563			12	4.563	20.138	22.6587
	13	19.207		13	12.087		13	7.12		16	7.618	65.846	11.5694			13	22.31		13	5.57		13	16.74			16	6.177	20.138	30.6734
	14	18.935		14	11.613		14	7.322		13	7.476	65.846	11.3538			14	12.541		14	3.912		14	8.629			13	16.74	20.138	83.1264
	15	18.965		15	11.639		15	7.326		19	7.326	65.846	11.126			15	16.147		15	4.717		15	11.43			19	16.903	20.138	83.9358
	16	19.601		16	11.983		16	7.618		15	7.322	65.846	11.1199			16	12.031		16	5.854		16	6.177			15	11.43	20.138	56.7584
	17	17.658		17	12.212		17	5.446		14	7.12	65.846	10.8131			17	25.516		17	5.378		17	20.138			14	8.629	20.138	42.8493
	18	18.694		18	11.218		18	7.476		21	6.644	65.846	10.0902			18	13.265		18	5.131		18	8.134			21	15.489	20.138	76.9143
	19	18.977		19	12.333		19	6.644		18	6.622	65.846	10.0568			19	23.164		19	6.261		19	16.903			18	8.134	20.138	40.3913
	20	18.644		20	12.193		20	6.451		20	6.451	65.846	9.7971			20	16.466		20	5.655		20	10.811			20	10.811	20.138	53.6846
	21	18.747		21	12.125		21	6.622		17	5.446	65.846	8.27081			21	20.862		21	5.373		21	15.489			17	20.138	20.138	100
				Lysozyme	ALKAt532
	Lysozyme	ALKAt532		100	5.32824
	100	5.32824		84.9664	5.93902
	84.9664	5.93902		83.4189	9.16178
	83.4189	9.16178		70.3733	1.70325
	70.3733	1.70325		49.6826	10.3039
	49.6826	10.3039		45.6717	5.09981
	45.6717	5.09981		43.5729	9.2462
	43.5729	9.2462		34.0279	10.3089
	34.0279	10.3089		33.3019	6.06316
	33.3019	6.06316		23.6187	16.8338
	23.6187	16.8338		14.9227	17.0573
	14.9227	17.0573		13.3858	22.6587
	13.3858	22.6587		11.5694	30.6734
	11.5694	30.6734		10.8131	83.1264
	10.8131	83.1264		10.0902	83.9358
	10.0902	83.9358		11.126	56.7584
	11.126	56.7584		11.1199	42.8493
	11.1199	42.8493		10.0568	76.9143
	10.0568	76.9143		11.3538	40.3913
	11.3538	40.3913		9.7971	53.6846
	9.7971	53.6846		8.27081	100
	8.27081	100

## Sheet: Fig 2 i histogram
	Lysozyme			Background lysozyme			Subtracted background			Max to min Lysozyme			Normalized				Fragments		Background fragment			Subtracted background			Fragment sorted by Lysozyme			Normalized
													%															%
	1	86.37		1	15.267		1	71.103		1	71.103	71.103	100			1	85.833		1	2.426		1	83.407		1	83.407	87.302	95.5385
	2	34.728		2	15.843		2	18.885		21	66.378	71.103	93.3547			2	83.996		2	1.873		2	82.123		21	87.302	87.302	100
	3	33.3		3	14.929		3	18.371		7	66.817	71.103	93.9721			3	75.75		3	1.506		3	74.244		7	86.577	87.302	99.1695
	4	25.892		4	13.117		4	12.775		15	55.342	71.103	77.8336			4	64.469		4	1.873		4	62.596		15	64.435	87.302	73.807
	5	41.182		5	15.315		5	25.867		14	43.511	71.103	61.1943			5	82.393		5	1.795		5	80.598		14	55.18	87.302	63.2059
	6	19.399		6	11.128		6	8.271		16	26.19	71.103	36.8339			6	38.245		6	1.549		6	36.696		16	68.144	87.302	78.0555
	7	81.792		7	14.975		7	66.817		5	25.867	71.103	36.3796			7	89.048		7	2.471		7	86.577		5	80.598	87.302	92.3209
	8	19.893		8	11.667		8	8.226		2	18.885	71.103	26.5601			8	41.598		8	2.089		8	39.509		2	82.123	87.302	94.0677
	9	34.329		9	16.827		9	17.502		9	17.502	71.103	24.615			9	95.407		9	2.166		9	93.241		9	93.241	87.302	106.803
	10	18.771		10	11.344		10	7.427		13	18.82	71.103	26.4686			10	34.656		10	2.205		10	32.451		13	71.315	87.302	81.6877
	11	16.917		11	9.792		11	7.125		3	18.371	71.103	25.8372			11	21.965		11	1.83		11	20.135		3	74.244	87.302	85.0427
	12	16.594		12	9.216		12	7.378		4	12.775	71.103	17.9669			12	13.499		12	1.909		12	11.59		4	62.596	87.302	71.7005
	13	33.395		13	14.575		13	18.82		8	8.226	71.103	11.5691			13	72.833		13	1.518		13	71.315		8	39.509	87.302	45.2555
	14	57.67		14	14.159		14	43.511		6	8.271	71.103	11.6324			14	56.631		14	1.451		14	55.18		6	36.696	87.302	42.0334
	15	70.164		15	14.822		15	55.342		10	7.427	71.103	10.4454			15	66.058		15	1.623		15	64.435		10	32.451	87.302	37.171
	16	41.722		16	15.532		16	26.19		17	8.613	71.103	12.1134			16	69.757		16	1.613		16	68.144		17	11.897	87.302	13.6274
	17	17.894		17	9.281		17	8.613		11	7.125	71.103	10.0207			17	13.746		17	1.849		17	11.897		11	20.135	87.302	23.0636
	18	16.698		18	8.939		18	7.759		18	7.759	71.103	10.9123			18	12.597		18	1.859		18	10.738		18	10.738	87.302	12.2998
	19	15.437		19	9.136		19	6.301		12	7.378	71.103	10.3765			19	9.356		19	2.14		19	7.216		12	11.59	87.302	13.2758
	20	15.867		20	8.655		20	7.212		20	7.212	71.103	10.143			20	14.204		20	1.57		20	12.634		20	12.634	87.302	14.4716
	21	81.882		21	15.504		21	66.378		19	6.301	71.103	8.86179			21	89.19		21	1.888		21	87.302		19	7.216	87.302	8.26556
	Lysozyme	VYVEELKAt532PTPEGDLEILLQK
	100	95.5385
	93.3547	100
	93.9721	99.1696
	77.8336	73.807
	61.1943	63.2059
	36.8339	78.0555
	36.3796	92.3209
	26.5601	94.0677
	24.615	106.803
	26.4686	81.6877
	25.8372	85.0427
	17.9669	71.7005
	11.5691	45.2555
	11.6324	42.0334
	10.4454	37.171
	12.1134	13.6274
	10.0207	23.0636
	10.9123	12.2998
	10.3765	13.2758
	10.143	14.4716
	8.86179	8.26556

## Sheet: Fig 4 d
Mouse 1	Actin	Position	Amplitude		Lamp1	Position	Amplitude		lysozymeAt565	Position	Amplitude		M6PR	Position	Amplitude		Megalin	Position	Amplitude		Rab11	Position	Amplitude
		0	0.750105			0	0.305404			0	0.295511			0	0.0990703			0	0.378828			0	0.277052
		0.05	1			0.05	0.421287			0.05	0.399697			0.05	0.140933			0.05	0.562574			0.05	0.403625
		0.1	0.883745			0.1	0.482574			0.1	0.451468			0.1	0.203478			0.1	0.785937			0.1	0.538378
		0.15	0.62304			0.15	0.53904			0.15	0.520505			0.15	0.327916			0.15	0.983592			0.15	0.693762
		0.2	0.277187			0.2	0.704836			0.2	0.590058			0.2	0.456168			0.2	1			0.2	0.871317
		0.25	0.182875			0.25	0.875688			0.25	0.708752			0.25	0.569626			0.25	0.879562			0.25	1
		0.3	0.121073			0.3	0.99339			0.3	0.822237			0.3	0.589443			0.3	0.686099			0.3	0.872722
		0.35	0.0781879			0.35	0.9728			0.35	0.951394			0.35	0.594608			0.35	0.523036			0.35	0.764369
		0.4	0.0643697			0.4	1			0.4	1			0.4	0.604979			0.4	0.362182			0.4	0.642255
		0.45	0.0550481			0.45	0.873225			0.45	0.807706			0.45	0.585902			0.45	0.265671			0.45	0.491845
		0.5	0.0611998			0.5	0.829445			0.5	0.737428			0.5	0.719878			0.5	0.219714			0.5	0.439012
		0.55	0.0596297			0.55	0.698089			0.55	0.576971			0.55	0.861682			0.55	0.176833			0.55	0.384417
		0.6	0.0603152			0.6	0.595323			0.6	0.501251			0.6	1			0.6	0.16427			0.6	0.361108
		0.65	0.0682939			0.65	0.471781			0.65	0.49596			0.65	0.915813			0.65	0.153408			0.65	0.305055
		0.7	0.0670383			0.7	0.398134			0.7	0.434911			0.7	0.826026			0.7	0.145465			0.7	0.297078
		0.75	0.0802729			0.75	0.369094			0.75	0.416375			0.75	0.781197			0.75	0.143353			0.75	0.297615
		0.8	0.0972964			0.8	0.352861			0.8	0.410814			0.8	0.563487			0.8	0.142767			0.8	0.307814
		0.85	0.123841			0.85	0.343496			0.85	0.357598			0.85	0.559586			0.85	0.144261			0.85	0.292272
		0.9	0.194092			0.9	0.330076			0.9	0.348825			0.9	0.51146			0.9	0.15133			0.9	0.30367
		0.95	0.275321			0.95	0.284587			0.95	0.285077			0.95	0.436882			0.95	0.15746			0.95	0.254364
		1	0.0384888			1	0.0511974			1	0.0390477			1	0.0347177			1	0.0266934			1	0.0513177
Mouse 2	Actin	Position	Amplitude		Lamp1	Position	Amplitude		lysozymeAt565	Position	Amplitude		M6PR	Position	Amplitude		Megalin	Position	Amplitude		Rab11	Position	Amplitude
		0	1			0	0.446648			0	0.206342							0	0.273689			0	0.275536
		0.05	0.872209			0.05	0.485718			0.05	0.273724							0.05	0.429946			0.05	0.348558
		0.1	0.880353			0.1	0.463452			0.1	0.336928							0.1	0.679974			0.1	0.467733
		0.15	0.745253			0.15	0.438751			0.15	0.407388							0.15	1			0.15	0.718901
		0.2	0.55824			0.2	0.621252			0.2	0.534004							0.2	0.984233			0.2	0.93321
		0.25	0.274224			0.25	0.814657			0.25	0.719863							0.25	0.772226			0.25	1
		0.3	0.152076			0.3	0.977418			0.3	0.91203							0.3	0.589403			0.3	0.938783
		0.35	0.110407			0.35	1			0.35	0.996293							0.35	0.395924			0.35	0.668878
		0.4	0.0826366			0.4	0.815278			0.4	1							0.4	0.306326			0.4	0.561509
		0.45	0.0746612			0.45	0.550095			0.45	0.934328							0.45	0.227136			0.45	0.375468
		0.5	0.0845123			0.5	0.391036			0.5	0.878306							0.5	0.187869			0.5	0.295123
		0.55	0.0788598			0.55	0.264671			0.55	0.712223							0.55	0.139057			0.55	0.255973
		0.6	0.0917951			0.6	0.214753			0.6	0.615572							0.6	0.125135			0.6	0.231879
		0.65	0.119225			0.65	0.171809			0.65	0.528141							0.65	0.107765			0.65	0.230655
		0.7	0.11933			0.7	0.15061			0.7	0.490014							0.7	0.0947649			0.7	0.200763
		0.75	0.137159			0.75	0.130963			0.75	0.432649							0.75	0.0949882			0.75	0.199355
		0.8	0.153857			0.8	0.132874			0.8	0.417884							0.8	0.0958921			0.8	0.182836
		0.85	0.181814			0.85	0.137665			0.85	0.381955							0.85	0.0953988			0.85	0.189592
		0.9	0.281141			0.9	0.164251			0.9	0.357692							0.9	0.0939101			0.9	0.17709
		0.95	0.401489			0.95	0.158126			0.95	0.286818							0.95	0.0962614			0.95	0.177604
		1	0.0619166			1	0.0171048			1	0.0469189							1	0.0103443			1	0.0202603
Mouse 3	Actin	Position	Amplitude		Lamp1	Position	Amplitude		lysozymeAt565	Position	Amplitude		M6PR	Position	Amplitude		Megalin	Position	Amplitude		Rab11	Position	Amplitude
						0	0.41335			0	0.362086			0	0.136296			0	0.227846			0	0.731566
						0.05	0.51218			0.05	0.476399			0.05	0.187328			0.05	0.394201			0.05	0.916808
						0.1	0.524743			0.1	0.537011			0.1	0.239435			0.1	0.656055			0.1	0.974446
						0.15	0.582065			0.15	0.622007			0.15	0.417016			0.15	0.972428			0.15	0.985716
						0.2	0.685603			0.2	0.735604			0.2	0.464313			0.2	1			0.2	1
						0.25	0.775172			0.25	0.878611			0.25	0.550345			0.25	0.895909			0.25	0.912484
						0.3	0.87993			0.3	0.933544			0.3	0.607663			0.3	0.699106			0.3	0.781361
						0.35	0.928795			0.35	0.98364			0.35	0.622664			0.35	0.473747			0.35	0.654427
						0.4	1			0.4	1			0.4	0.783824			0.4	0.338863			0.4	0.541346
						0.45	0.766145			0.45	0.941451			0.45	0.891269			0.45	0.23355			0.45	0.426998
						0.5	0.547622			0.5	0.916164			0.5	1			0.5	0.179253			0.5	0.380152
						0.55	0.327747			0.55	0.839177			0.55	0.899158			0.55	0.139387			0.55	0.285788
						0.6	0.243044			0.6	0.794426			0.6	0.898958			0.6	0.130162			0.6	0.243071
						0.65	0.176147			0.65	0.73388			0.65	0.945347			0.65	0.112231			0.65	0.225227
						0.7	0.162585			0.7	0.735314			0.7	0.798232			0.7	0.112322			0.7	0.241
						0.75	0.145491			0.75	0.679326			0.75	0.601937			0.75	0.111842			0.75	0.24441
						0.8	0.143451			0.8	0.653365			0.8	0.553427			0.8	0.125718			0.8	0.263377
						0.85	0.138072			0.85	0.631829			0.85	0.453571			0.85	0.117165			0.85	0.303225
						0.9	0.156909			0.9	0.605878			0.9	0.446727			0.9	0.125611			0.9	0.328193
						0.95	0.148983			0.95	0.527335			0.95	0.322688			0.95	0.121287			0.95	0.324049
						1	0.0232721			1	0.0665119			1	0.0578001			1	0.0110417			1	0.0311141

## Sheet: Fig 5 h
control	Lactoglobulin(4XAt532)	Nephron1			Nephron2			Nephron3			Nephron4			Nephron5				Lactoglobulin(4XAt532)	Nephron1			Nephron2			Nephron3			Nephron4			Nephron5							Lactoglobulin(4XAt532)	Nephron1			Nephron2			Nephron3			Nephron4
	Exp 1	SVD1	SVD2	SVD3	SVD1	SVD2	SVD3	SVD1	SVD2	SVD3	SVD1	SVD2	SVD3	SVD1	SVD2	SVD3		Exp 2	SVD1	SVD2	SVD3	SVD1	SVD2	SVD3	SVD1	SVD2	SVD3	SVD1	SVD2	SVD3	SVD1	SVD2	SVD3					Exp 3	SVD1	SVD2	SVD3	SVD1	SVD2	SVD3	SVD1	SVD2	SVD3	SVD1	SVD2
Baseline	0	0.000391121	-9.12685e-05	9.12685e-05	9.12685e-05	-4.16334e-17	-1.11022e-16	1.11022e-16	-3.02709e-16	5.55112e-16	5.55112e-16	-0.00190732	-0.00384879	1.977e-06	-1.25552e-05	-3.68231e-05	Baseline	0	0.000233107	-0.000370115	-0.000846017	0.000327354	0.000345347	-0.000180964	0.000302749	0.000596149	-0.00122433	0.000305962	-1.13745e-05	-0.000830807	0.000302292	-0.000504991	-0.000458409				Baseline	0	0.000325895	-0.000643764	0.000333977	0.000432456	-0.000218895	3.01401e-05	0.000315749	0.000332703	-0.000249308	0.000359354	-0.00036493
Baseline	0.5	0.00037245	-0.000139059	0.000139059	0.000139059	1.66533e-16	-6.66134e-16	6.66134e-16	2.94903e-16	-3.33067e-16	3.33067e-16	-0.00227945	-0.00485947	6.95227e-06	-4.44154e-05	-0.000131146	Baseline	0.5	0.000275308	-0.000401702	-0.00151799	0.000370891	0.000362133	-0.00057054	0.000245172	0.000969877	-0.00146649	0.00032849	-0.000166456	-0.000901826	0.000428499	-0.000265385	-0.000179258				Baseline	0.5	0.00030315	-0.000305128	-0.00103622	0.00049997	0.000232575	-0.00120915	0.000454834	0.000111825	-0.000532195	0.000365815	-0.000142358
Baseline	1	0.000512747	-0.000104491	0.000104491	0.000104491	1.11022e-16	-5.55112e-17	5.55112e-17	3.46945e-17	0	0	-0.00134641	-0.0045293	4.15798e-06	-2.63794e-05	-7.70094e-05	Baseline	1	0.000207093	-0.000361134	-0.00111103	0.000316143	0.000784311	-0.000121292	0.000206586	0.00072553	-0.000960668	0.000304688	0.000269296	-0.000263676	0.00036325	-0.000139867	-7.43274e-05				Baseline	1	0.000344697	0.000112829	-0.000924007	0.00044497	-0.000469658	-0.000266371	0.000322238	6.21237e-05	-0.000574784	0.0003773	-0.000469777
Baseline	1.5	0.000367644	-0.000191372	0.000191372	0.000191372	-5.55112e-17	1.11022e-16	1.11022e-16	1.11022e-16	2.77556e-17	2.77556e-17	-0.00260821	-0.00395314	4.54927e-06	-2.8596e-05	-8.15494e-05	Baseline	1.5	0.000214308	-0.0001179	-0.00107352	0.000276588	0.000589371	-0.000589699	0.000223684	0.000580989	-0.000920175	0.00027073	0.000278735	-0.000672822	0.000404001	-0.000202704	-0.000770395				Baseline	1.5	0.000271404	-0.000349081	-0.000448538	0.000355323	0.000109842	-0.000583398	0.000247471	3.23047e-05	-0.000317749	0.000353722	-0.000323924
	2	0.0138339	0.0547595	-0.0547595	0.0547595	0.0475056	-0.08815	0.08815	0.020446	-0.0427043	0.0427043	0.0112639	-0.0222306	0.00265928	0.00880881	-0.0241419		2	0.00195631	0.00374578	-0.0350389	0.0150122	0.0127766	-0.0394523	0.00280427	0.0222531	-0.0383956	0.00713482	0.0229549	-0.00794765	0.00247882	-0.00588489	-0.0334642					2	0.0143616	-0.00548458	0.000888056	0.0157358	0.0384217	-0.0023712	0.00444234	0.0285369	-0.0271251	0.0121804	-0.00622333
	2.5	0.0393677	0.16003	-0.16003	0.16003	0.151762	-0.206753	0.206753	0.133501	-0.162704	0.162704	0.130104	-0.0730284	0.0195631	0.0948631	-0.17493		2.5	0.0236844	0.09317	-0.133959	0.00896692	0.0382302	-0.114121	0.0149298	0.0704067	-0.0519808	0.019265	0.059134	-0.1813	0.0377463	-0.00165606	0.0317585					2.5	0.0321117	0.0787736	-0.0648329	0.0303328	0.1504	-0.056977	0.0210376	0.104108	-0.0581916	0.0303708	0.0921785
	3	0.0524883	0.203686	-0.203686	0.203686	0.18997	-0.216271	0.216271	0.1767	-0.149055	0.149055	0.175024	-0.0556098	0.0278378	0.135365	-0.227215		3	0.0358228	0.155554	-0.148701	0.0124233	0.0671998	-0.199894	0.0154111	0.112768	-0.120164	0.0257835	0.0579501	-0.218335	0.0499102	0.0533374	0.00375279					3	0.0444495	0.0977358	-0.00926209	0.0375457	0.208733	-0.110618	0.0303675	0.183224	-0.0522159	0.0415049	0.137621
	3.5	0.0615518	0.21646	-0.21646	0.21646	0.227045	-0.206995	0.206995	0.200964	-0.120293	0.120293	0.181342	-0.0402499	0.0374237	0.175197	-0.241458		3.5	0.0488641	0.120846	-0.0350316	0.0140702	0.0843797	-0.247463	0.0131333	0.120229	-0.185205	0.0293925	0.0613604	-0.249236	0.0543196	0.110528	0.0389743					3.5	0.0472659	0.149364	-0.0921933	0.0401586	0.259051	-0.194405	0.0381228	0.219399	-0.0566616	0.0469965	0.169033
	4	0.0688289	0.225468	-0.225468	0.225468	0.23132	-0.161805	0.161805	0.215903	-0.109753	0.109753	0.182615	-0.0206344	0.0442527	0.191851	-0.221506		4	0.0516825	0.140045	-0.0593943	0.0192306	0.121273	-0.320624	0.0147925	0.138679	-0.228196	0.0309623	0.0795586	-0.257853	0.0566407	0.14416	-0.0282974					4	0.0531052	0.162966	-0.0815988	0.0485249	0.278008	-0.146012	0.0446211	0.234168	-0.035323	0.0549738	0.177764
	4.5	0.0748091	0.234771	-0.234771	0.234771	0.228397	-0.118769	0.118769	0.227437	-0.0778161	0.0778161	0.200205	-0.0346359	0.0516162	0.208609	-0.195305		4.5	0.0559687	0.141856	-0.0441461	0.0196885	0.128266	-0.320968	0.0186449	0.176074	-0.261233	0.0340638	0.08787	-0.272974	0.0573495	0.128718	0.00578546					4.5	0.0528018	0.197563	-0.168287	0.050048	0.304473	-0.189544	0.0526932	0.279845	-0.0437432	0.0580317	0.198461
	5	0.0768419	0.243337	-0.243337	0.243337	0.238329	-0.109089	0.109089	0.239097	-0.0356075	0.0356075	0.207854	-0.0186539	0.0563027	0.213223	-0.160317		5	0.0569777	0.124975	-0.036967	0.0294891	0.189298	-0.312661	0.0178099	0.164293	-0.251398	0.0357927	0.0915599	-0.271288	0.0591082	0.134159	-0.0301548					5	0.0553657	0.217227	-0.194931	0.0554077	0.302061	-0.145408	0.0526144	0.293279	-0.0863761	0.0602669	0.206463
	5.5	0.0807439	0.246921	-0.246921	0.246921	0.244699	-0.119222	0.119222	0.231838	-0.00720224	0.00720224	0.214674	-0.00115461	0.0612011	0.230498	-0.152255		5.5	0.0590862	0.166682	-0.0495458	0.0367852	0.204924	-0.195074	0.0266723	0.218555	-0.229622	0.0423863	0.166481	-0.204277	0.0609674	0.193702	-0.0648798					5.5	0.0561951	0.22797	-0.20018	0.0579904	0.315106	-0.162477	0.0576526	0.295916	-0.0689172	0.0658213	0.194213
	5.98333	0.0839972	0.225456	-0.225456	0.225456	0.238988	-0.0915378	0.0915378	0.217827	0.0188834	0.0188834	0.216829	0.000124379	0.0635541	0.240867	-0.149362		5.98333	0.0558973	0.193924	-0.0864146	0.0420712	0.215397	-0.148259	0.0318694	0.233942	-0.173501	0.0496341	0.192018	-0.10018	0.0584421	0.204952	-0.0908647					5.98333	0.0612002	0.193716	-0.0988255	0.0670155	0.263236	-0.0109846	0.0566653	0.285578	-0.110341	0.0655196	0.215
	6.48333	0.0853453	0.206744	-0.206744	0.206744	0.236472	-0.0596647	0.0596647	0.193549	0.0243804	0.0243804	0.197265	0.0580317	0.0674438	0.22499	-0.0872659		6.48333	0.0510521	0.226101	-0.18383	0.0458918	0.199975	-0.0960893	0.0417364	0.225745	-0.0523068	0.0577434	0.22053	-0.0239953	0.0603445	0.218846	-0.139162					6.48333	0.0631086	0.209441	-0.0969611	0.0703243	0.215852	0.0405921	0.059303	0.280963	-0.0873447	0.0686261	0.21836
	6.98333	0.0854686	0.228172	-0.228172	0.228172	0.240583	-0.0620689	0.0620689	0.209629	0.0377858	0.0377858	0.211606	0.0440142	0.0676616	0.241946	-0.108767		6.98333	0.0504003	0.22812	-0.217934	0.0470296	0.184581	-0.0778934	0.0515148	0.200275	0.0270538	0.0589897	0.238526	-0.0242154	0.0618826	0.225696	-0.200611					6.98333	0.0643397	0.220973	-0.120116	0.0709345	0.234896	0.0166054	0.0616579	0.251437	-0.0340512	0.0713577	0.211107
	7.48333	0.0880503	0.184332	-0.184332	0.184332	0.228645	-0.0238157	0.0238157	0.205831	-0.00259994	0.00259994	0.202781	0.0211346	0.0708606	0.231323	-0.0724985		7.48333	0.0530054	0.228662	-0.204253	0.0509228	0.190396	-0.0552896	0.0557608	0.188839	0.0615155	0.0566212	0.245847	-0.0766916	0.061721	0.221601	-0.198187					7.48333	0.0637296	0.217717	-0.142558	0.0716063	0.135431	0.104227	0.0638028	0.242467	0.00756098	0.0731886	0.215862
	7.98333	0.0857014	0.200199	-0.200199	0.200199	0.211781	0.010854	0.010854	0.185665	-0.0153879	0.0153879	0.211403	0.0327504	0.0739748	0.213222	-0.0311355		7.98333	0.0529251	0.221302	-0.211265	0.0468261	0.201415	-0.106588	0.0590779	0.171959	0.0661355	0.055685	0.23806	-0.0718872	0.0608296	0.220315	-0.170707					7.98333	0.0673043	0.185171	-0.0764946	0.075318	0.144529	0.105207	0.0689241	0.188822	0.0762991	0.0719775	0.221243
	8.48333	0.085015	0.175227	-0.175227	0.175227	0.185326	0.0108714	0.0108714	0.163451	0.00845029	0.00845029	0.201842	0.0281276	0.0780924	0.207085	0.0165539		8.48333	0.064202	0.0786758	0.00911188	0.0456032	0.236228	-0.170938	0.0314163	0.255017	-0.278652	0.0480017	0.150834	-0.250652	0.0659268	0.147969	0.0468011					8.48333	0.0666195	0.184408	-0.122629	0.0776723	0.0803664	0.147364	0.0704323	0.137699	0.103413	0.0744708	0.201805
	8.98333	0.0833097	0.179	-0.179	0.179	0.182972	0.0188331	0.0188331	0.172395	-0.028718	0.028718	0.207396	0.0371082	0.0824131	0.192703	0.0508333		8.98333	0.0581493	0.210182	-0.119164	0.0610911	0.161717	0.00183682	0.0612701	0.199292	0.06698	0.0544185	0.236433	-0.117714	0.060847	0.237035	-0.217931					8.98333	0.0681638	0.169709	-0.0773678	0.0753601	0.167989	0.0821849	0.068865	0.121408	0.118385	0.0760199	0.194495
	9.48333	0.0850277	0.170805	-0.170805	0.170805	0.16491	0.0450901	0.0450901	0.197282	0.0238919	0.0238919	0.182423	0.0662243	0.0796213	0.167274	0.0627957		9.48333	0.0662015	0.128805	0.0214355	0.0533319	0.211959	-0.0405618	0.0437441	0.283049	-0.14503	0.0513256	0.172623	-0.143515	0.0632218	0.174982	-0.00685625					9.48333	0.072289	0.154727	0.00954219	0.0792963	0.142082	0.120016	0.0763462	0.124641	0.136725	0.0808636	0.182889
	9.98333	0.0894872	0.17109	-0.17109	0.17109	0.148819	0.0730381	0.0730381	0.169173	0.0580656	0.0580656	0.177984	0.0486572	0.0814835	0.154538	0.0702672		9.98333	0.0646103	0.210538	-0.0525314	0.0610355	0.110393	0.0548071	0.0644882	0.200737	0.0885677	0.058124	0.224598	-0.0144895	0.0634105	0.218067	-0.153513					9.98333	0.0768835	0.119827	0.0809985	0.0800025	0.0468089	0.166943	0.077046	0.12779	0.144096	0.0810734	0.180994
	10.4833	0.0898923	0.161926	-0.161926	0.161926	0.141823	0.0875075	0.0875075	0.164297	0.0803077	0.0803077	0.162372	0.10118	0.0843719	0.141552	0.115998		10.4833	0.0658154	0.182971	-0.0114681	0.0626811	0.0975085	0.0782758	0.0681992	0.173859	0.117705	0.0659096	0.20826	0.0500657	0.0703252	0.168076	-0.0489561					10.4833	0.0766671	0.153724	0.0407653	0.083753	0.127103	0.157651	0.0772472	0.150337	0.115588	0.081891	0.18396
	10.9833	0.0894814	0.13973	-0.13973	0.13973	0.147442	0.0943208	0.0943208	0.136065	0.0762212	0.0762212	0.153844	0.0980539	0.0868539	0.13771	0.119599		10.9833	0.0670901	0.191452	-0.0072417	0.0636359	0.148435	0.087258	0.0771566	0.117686	0.17085	0.0707268	0.179989	0.120936	0.0711766	0.171846	-0.0143587					10.9833	0.0752467	0.157028	0.00393129	0.0814863	0.103197	0.128053	0.081078	0.136111	0.112974	0.0817869	0.146976
	11.4833	0.0891601	0.12658	-0.12658	0.12658	0.142596	0.0948389	0.0948389	0.14	0.0875818	0.0875818	0.164975	0.0777349	0.087953	0.140464	0.111871		11.4833	0.071621	0.178422	0.03141	0.066316	0.0974604	0.108356	0.0753074	0.11126	0.174578	0.0782203	0.137229	0.143456	0.072753	0.164602	0.0243947					11.4833	0.0783525	0.144839	0.0443855	0.0816578	0.103042	0.111888	0.0764616	0.147213	0.0806116	0.0829071	0.124643
	11.9833	0.0893147	0.112728	-0.112728	0.112728	0.13702	0.100989	0.100989	0.142111	0.075462	0.075462	0.150129	0.106688	0.0894797	0.13395	0.126779		11.9833	0.0710238	0.180432	-0.011998	0.0691487	0.130646	0.112865	0.0766654	0.0541862	0.162966	0.0767478	0.145767	0.135861	0.074029	0.124353	0.0840359					11.9833	0.079533	0.13832	0.022532	0.0810011	0.0708375	0.121764	0.0797575	0.132057	0.0914967	0.0880048	0.104175
	12.4833	0.0912719	0.119904	-0.119904	0.119904	0.108324	0.113492	0.113492	0.143643	0.0591677	0.0591677	0.143612	0.0939621	0.0857655	0.154558	0.0705704		12.4833	0.0782199	0.153544	0.0978859	0.0728361	0.136425	0.123778	0.073834	0.158979	0.109031	0.0811268	0.155841	0.146226	0.0791869	0.173029	0.0174332					12.4833	0.0794712	0.105518	0.0476493	0.0812039	-0.0148637	0.129593	0.0793767	0.125923	0.103239	0.0835621	0.106942
	12.9833	0.0921288	0.114911	-0.114911	0.114911	0.0995437	0.139126	0.139126	0.158722	0.0850957	0.0850957	0.144304	0.113573	0.0849581	0.131537	0.0915015		12.9833	0.0752608	0.172132	0.0389417	0.071856	0.1788	0.079268	0.0763539	0.110672	0.105093	0.077733	0.18101	0.095422	0.0801168	0.173974	0.0289023					12.9833	0.0799408	0.122215	-0.00477317	0.0820836	0.0451637	0.124547	0.0837278	0.0911624	0.126487	0.0899571	0.0871919
	13.4833	0.0928424	0.0925259	-0.0925259	0.0925259	0.0927832	0.106303	0.106303	0.0914791	0.0469818	0.0469818	0.0854201	0.162835	0.0870889	0.134097	0.0991678		13.4833	0.0795706	0.161026	0.0592111	0.0721234	0.184334	0.0448752	0.0818132	0.131951	0.149208	0.0782802	0.149949	0.0742801	0.0812415	0.146371	0.00770638					13.4833	0.0829782	0.115906	0.0457057	0.08512	-0.00519905	0.181532	0.0851458	0.0386576	0.157796	0.0856541	0.0900852
	13.9833	0.0939191	0.0948903	-0.0948903	0.0948903	0.0790979	0.0917322	0.0917322	0.13894	0.0508731	0.0508731	0.10024	0.137255	0.0913215	0.124457	0.124981		13.9833	0.0872317	0.135331	0.12729	0.0745198	0.108933	0.0825806	0.0797054	0.157943	0.138104	0.0756191	0.138738	0.0587435	0.0754376	0.155002	-0.0376136					13.9833	0.0890849	0.10957	0.0910796	0.0864543	-0.035045	0.186688	0.0853821	-0.00995307	0.17112	0.0892296	0.134384
	14.4833	0.0951792	0.0482107	-0.0482107	0.0482107	0.0575031	0.127299	0.127299	0.0545404	0.131282	0.131282	0.0774484	0.173212	0.0932452	0.0898227	0.162936		14.4833	0.0837168	0.158979	0.0675961	0.0751424	0.138593	0.0526741	0.0816067	0.0798849	0.113579	0.0778078	0.15524	0.0682965	0.0819305	0.136463	0.00600746					14.4833	0.0881617	0.138286	0.0284993	0.083951	-0.0170609	0.136995	0.0914332	-0.0620475	0.185298	0.0848014	0.110144
	14.9833	0.0967612	0.0100194	-0.0100194	0.0100194	0.0495788	0.14677	0.14677	0.0652928	0.113873	0.113873	-0.000578154	0.193754	0.0934854	0.0684893	0.124138		14.9833	0.0862505	0.148408	0.0619878	0.0759139	0.139604	0.0230006	0.0828975	0.0525081	0.0983497	0.080312	0.141713	0.0475398	0.0822106	0.062394	0.118318					14.9833	0.0869422	0.089672	0.0674166	0.0859958	-0.012918	0.132211	0.0880915	-0.0395093	0.161725	0.0924234	0.117868
	15.4833	0.0966114	0.0103484	-0.0103484	0.0103484	0.0534402	0.134765	0.134765	0.0112712	0.142007	0.142007	0.00902635	0.172054	0.0953084	0.0584821	0.12264		15.4833	0.0919419	0.0775855	0.140333	0.0765033	0.107616	0.0413126	0.0795217	0.152114	0.0743248	0.0832764	0.12385	0.1098	0.0821283	0.0669502	0.1328					15.4833	0.0928578	0.0777911	0.124332	0.0868302	0.0140641	0.150302	0.0871844	-0.0144202	0.127016	0.0952873	0.0621508
	15.9833	0.0991058	0.00812062	-0.00812062	0.00812062	0.0347068	0.159814	0.159814	-0.000151289	0.164081	0.164081	-0.0172393	0.213991	0.0980384	0.0357926	0.119151		15.9833	0.0901697	0.112515	0.127324	0.0804499	0.0294955	0.0793386	0.0868121	0.0762188	0.0904776	0.0863416	0.0852739	0.109902	0.0838391	0.0385998	0.169522					15.9833	0.0965162	0.074488	0.153924	0.0926963	0.0214685	0.170875	0.0929802	-0.0270213	0.138909	0.0981888	0.0751445
	16.4667	0.0990114	-0.00717312	0.00717312	0.00717312	0.0436554	0.185123	0.185123	-0.070542	0.254716	0.254716	-0.0475714	0.264457	0.104444	0.0395491	0.173624		16.4667	0.0905076	0.0474325	0.140817	0.0798216	0.0279493	0.100422	0.0858301	0.0491602	0.0857724	0.0880201	0.0294194	0.133712	0.0859627	0.0348887	0.177706					16.4667	0.0962492	0.0868916	0.134434	0.0926491	0.0801792	0.140177	0.0938227	-0.000769357	0.134022	0.0982614	0.0883176
	16.9667	0.101406	0.00803079	-0.00803079	0.00803079	0.045396	0.173503	0.173503	-0.00936184	0.276384	0.276384	-0.0307589	0.196893	0.103239	0.0508809	0.121114		16.9667	0.0953272	0.0547018	0.178036	0.0815673	0.0599242	0.106722	0.0908983	0.0600528	0.10016	0.0914931	0.023218	0.153286	0.0876893	0.0523779	0.133548					16.9667	0.0992202	0.0198069	0.198922	0.0932185	0.00372777	0.137568	0.0956134	0.0269012	0.11712	0.10052	0.0673862
	17.4667	0.104916	0.00217514	-0.00217514	0.00217514	0.0355167	0.164747	0.164747	-0.0334541	0.108105	0.108105	-0.0678295	0.176908	0.101653	0.0772094	0.0892644		17.4667	0.0931573	0.0454671	0.171731	0.0875512	0.0828886	0.144974	0.0896669	-0.0247378	0.0968879	0.09438	0.0114406	0.167041	0.0906756	0.0537834	0.156909					17.4667	0.0977665	-0.000500963	0.187506	0.0927667	0.0194272	0.0955704	0.0978145	0.0298545	0.151473	0.0974798	0.10925
	17.9667	0.102232	0.0235123	-0.0235123	0.0235123	0.0419307	0.11282	0.11282	-0.0421089	0.185901	0.185901	-0.123852	0.263528	0.106403	0.0559527	0.136859		17.9667	0.0986609	0.0384423	0.184735	0.0875627	0.0963292	0.117018	0.0956325	-0.010919	0.109465	0.0884847	0.0225834	0.122884	0.0951887	0.0545561	0.179374					17.9667	0.100459	0.0541832	0.16889	0.0966549	0.083331	0.0937828	0.0925107	0.0234472	0.113781	0.0985899	0.0733483
	18.4667	0.108643	0.0219529	-0.0219529	0.0219529	0.0302626	0.114911	0.114911	-0.00166995	0.143817	0.143817	-0.0608689	0.180609	0.109097	0.033235	0.153848		18.4667	0.100372	-0.0101537	0.215855	0.08865	0.11547	0.0909725	0.100386	0.0512957	0.118455	0.0943691	0.00372222	0.118037	0.0942926	0.0559094	0.182498					18.4667	0.102209	0.0232937	0.139618	0.095038	0.103756	0.0831577	0.100673	-0.0267128	0.11613	0.0940875	0.0113297
	18.9667	0.10535	-0.00104844	0.00104844	0.00104844	0.00109686	0.130321	0.130321	-0.0450054	0.125886	0.125886	-0.0746441	0.146981	0.104851	0.0308464	0.140992		18.9667	0.0991606	0.0632845	0.185047	0.0903902	0.119051	0.0950234	0.101202	-0.0049857	0.0949744	0.0996156	0.0651771	0.106732	0.0955806	0.0350736	0.159597					18.9667	0.10289	0.0215644	0.119886	0.0968251	0.0163927	0.123073	0.0966091	-0.0401134	0.109859	0.0983194	0.0174162
	19.4667	0.11	-0.0578863	0.0578863	0.0578863	-0.0130095	0.114475	0.114475	-0.0435071	0.0973278	0.0973278	-0.0734543	0.134605	0.10654	0.0355971	0.135945		19.4667	0.101806	-0.0161524	0.148566	0.0919364	0.0831288	0.103906	0.0985945	0.118203	0.100967	0.0961286	0.0747656	0.095038	0.102071	0.075585	0.115618					19.4667	0.103427	0.065416	0.0962403	0.102039	0.0735401	0.118576	0.107137	-0.05206	0.106728	0.0939708	0.0431097
	19.9667	0.110171	-0.0545981	0.0545981	0.0545981	-0.0208362	0.12433	0.12433	-0.0224542	0.114996	0.114996	-0.0578291	0.0719344	0.111311	0.0190248	0.152437		19.9667	0.105271	0.0278447	0.141258	0.0956092	0.0677111	0.11017	0.107087	0.0315011	0.107717	0.0986141	0.0855008	0.0880675	0.10368	0.0427582	0.113168					19.9667	0.107344	0.0435627	0.106031	0.10385	-0.00686308	0.140381	0.100397	-0.0503639	0.0869071	0.0982518	0.0343397
	20.4667	0.110385	-0.054414	0.054414	0.054414	-0.0103408	0.131222	0.131222	-0.0241376	0.0995396	0.0995396	-0.109328	0.178588	0.114326	-0.00635557	0.136496		20.4667	0.107128	0.0194427	0.145632	0.0937934	-0.00181039	0.0790633	0.101419	0.042466	0.0875746	0.102644	0.0819889	0.119048	0.100631	0.0651108	0.0836674					20.4667	0.108041	0.0961127	0.0395021	0.104288	0.00236171	0.128797	0.100902	-0.0490373	0.092741	0.102006	0.0388175
	20.9667	0.109426	-0.0449185	0.0449185	0.0449185	-0.0169762	0.183994	0.183994	-0.0661573	0.129725	0.129725	-0.0987675	0.163619	0.114249	-0.00846705	0.152946		20.9667	0.108844	0.016282	0.126642	0.0957192	0.0879874	0.102848	0.10372	0.0385797	0.100486	0.0995499	0.0475984	0.104387	0.0973468	0.0344533	0.0297941					20.9667	0.10974	0.0976465	0.0447121	0.107327	0.00296078	0.114606	0.102804	-0.0546049	0.117091	0.10311	0.0281169
	21.4667	0.110821	-0.0954788	0.0954788	0.0954788	-0.0259147	0.161697	0.161697	-0.0848145	0.186835	0.186835	-0.117903	0.185978	0.118977	-0.0391165	0.126172		21.4667	0.112315	0.00151406	0.137382	0.0964665	-0.0177446	0.093924	0.105974	0.0475037	0.126831	0.10309	0.00174099	0.093047	0.10213	-0.00648801	0.096643					21.4667	0.114941	0.0514582	0.166169	0.10679	-0.0336343	0.109087	0.104694	-0.0245114	0.10703	0.102163	-0.00248241
	21.9667	0.111373	-0.0865642	0.0865642	0.0865642	-0.0194695	0.109754	0.109754	-0.0865498	0.188499	0.188499	-0.131766	0.154474	0.116648	-0.0565664	0.109709		21.9667	0.112739	-0.00274305	0.110472	0.0964702	0.0164338	0.0858932	0.107515	0.0224108	0.100418	0.0989189	-0.0454603	0.0905917	0.0999291	-0.0282407	0.152978					21.9667	0.112257	0.0612536	0.083295	0.108781	-0.0340208	0.108055	0.11201	-0.014108	0.107962	0.101185	-0.00367028
	22.4667	0.110371	-0.0719316	0.0719316	0.0719316	-0.0242833	0.101583	0.101583	-0.119097	0.260981	0.260981	-0.0885806	0.0789795	0.116654	-0.0542747	0.106094		22.4667	0.114435	-0.0279506	0.117404	0.105097	-0.0354134	0.10399	0.107186	0.0489864	0.0833265	0.102852	-0.0506988	0.114203	0.104257	-0.0345981	0.195257					22.4667	0.113604	0.0507401	0.10531	0.107809	0.0491115	0.0339391	0.12283	0.00328942	0.125281	0.103124	-0.0130204
	22.9667	0.110994	-0.0634428	0.0634428	0.0634428	-0.0267882	0.141801	0.141801	-0.0513209	0.18644	0.18644	-0.0878833	0.0937012	0.120287	-0.0330468	0.0982107		22.9667	0.110762	-0.0316921	0.0801329	0.110659	0.084729	0.157043	0.107553	-0.0562108	0.0403024	0.0984656	-0.0325441	0.0808392	0.106713	-0.029711	0.193748					22.9667	0.113591	0.00495377	0.112489	0.104619	-0.0228209	0.0290777	0.124397	-0.0511819	0.12005	0.0990821	-0.0227313
	23.4667	0.110192	-0.0781913	0.0781913	0.0781913	-0.0207494	0.132168	0.132168	0.0227399	0.0702128	0.0702128	-0.0917288	0.0807995	0.121442	-0.0250662	0.107289		23.4667	0.11524	0.0409112	0.0886719	0.10901	0.0231061	0.124621	0.11494	-0.0379455	0.0889018	0.102123	-0.0181192	0.085281	0.105368	-0.0300491	0.181019					23.4667	0.11884	0.00692158	0.114881	0.102437	0.0150958	-0.0126238	0.132141	-0.0495683	0.141004	0.10585	-0.00540595
	23.9667	0.111859	-0.0403379	0.0403379	0.0403379	-0.0103272	0.129769	0.129769	0.0240596	0.0137445	0.0137445	-0.0770761	0.00251925	0.118108	-0.0216793	0.102023		23.9667	0.1159	-0.0257819	0.0814228	0.109439	-0.0440721	0.0792028	0.109536	0.00468018	0.0707457	0.100571	0.025337	0.0599756	0.114872	0.0051604	0.191055					23.9667	0.117749	-0.0395726	0.142799	0.108565	0.000817073	0.0334113	0.119737	-0.0668051	0.0533517	0.108692	-0.0185385
	24.4667	0.114118	-0.0293129	0.0293129	0.0293129	-0.019727	0.0664036	0.0664036	-0.0695204	-0.0345528	0.0345528	-0.0703203	-0.0022897	0.11737	-0.0437614	0.0712939		24.4667	0.116146	-0.0927132	0.0703943	0.106371	-0.0122679	0.0673866	0.106954	-0.02896	0.035418	0.101266	0.0160951	0.0604389	0.113072	0.0678447	0.0900361					24.4667	0.120224	0.0227794	0.112878	0.106971	-0.00101115	0.0391379	0.108742	-0.0422406	0.0283701	0.109274	-0.0550403
	24.9667	0.116954	-0.0422592	0.0422592	0.0422592	-0.0412983	0.0883687	0.0883687	-0.0831845	-0.016792	0.016792	-0.0830986	0.00608909	0.119855	-0.064801	0.070877		24.9667	0.117224	-0.102151	0.0374817	0.10863	0.0840564	0.0861476	0.103028	-0.0272404	-0.00160714	0.103662	0.0159634	0.0495746	0.112884	0.0833037	0.0495863					24.9667	0.123013	0.00932152	0.167065	0.111917	-0.00877574	0.0712689	0.117365	-0.0687849	0.060238	0.112257	-0.0230349
	25.4667	0.115033	-0.0388923	0.0388923	0.0388923	-0.0292626	0.0758396	0.0758396	-0.0331253	-0.0514244	0.0514244	-0.118301	-0.0273089	0.117205	-0.048797	0.068862		25.4667	0.115408	-0.0241974	0.0607116	0.11312	0.0670769	0.115814	0.108675	-0.0586563	0.041305	0.106105	-0.00587509	0.0585865	0.113238	0.0391618	0.0575175					25.4667	0.125449	0.00558177	0.138943	0.116758	0.0128976	0.0652938	0.117702	-0.0571611	0.0815763	0.111344	-0.0511435
	25.9667	0.11471	-0.0753751	0.0753751	0.0753751	-0.025721	0.0514426	0.0514426	-0.0372183	-0.0576794	0.0576794	-0.0369584	-0.0195998	0.116381	-0.0678028	0.0220402		25.9667	0.11926	-0.043488	0.08093	0.114259	-0.00682651	0.0654298	0.111837	-0.0308199	0.0678114	0.109411	-0.00141996	0.0531372	0.1129	-0.0111693	0.112212					25.9667	0.123108	-0.0323124	0.103835	0.117886	-0.0937861	0.0817653	0.118438	-0.049939	0.0602001	0.116265	-0.0499574
	26.4667	0.116456	-0.107574	0.107574	0.107574	-0.0312923	0.027982	0.027982	-0.113028	-0.0331586	0.0331586	-0.0750254	-0.0127101	0.121933	-0.0603493	0.0245313		26.4667	0.118205	-0.0320105	0.0572644	0.113555	-0.0379996	0.0646017	0.117099	0.0072637	0.0593247	0.112674	-0.055132	0.0288128	0.112722	-0.000268033	0.0744256					26.4667	0.121158	-0.0336734	0.0825611	0.113332	-0.0769688	0.0472425	0.122795	-0.0430378	0.0591684	0.119665	-0.077715
	26.95	0.118301	-0.0958566	0.0958566	0.0958566	-0.029685	0.00231239	0.00231239	-0.0686275	0.0446072	0.0446072	-0.108372	-0.0139429	0.121825	-0.0613925	-0.00550283		26.95	0.123877	-0.0413164	0.102464	0.112331	-0.0924836	0.0146238	0.114615	0.0424241	0.072384	0.111243	-0.0208215	0.0501313	0.112251	-0.00200149	0.0841702					26.95	0.123505	0.0160248	0.0522324	0.118656	0.0360658	0.0167449	0.118551	-0.0709645	0.039139	0.117598	-0.0840412
	27.45	0.12283	-0.0846915	0.0846915	0.0846915	-0.0257483	0.0299844	0.0299844	-0.0487325	-0.0510761	0.0510761	-0.044836	-0.0619771	0.120358	-0.0717988	-0.00318048		27.45	0.125797	-0.0692521	0.0690237	0.117625	-0.0905009	0.052486	0.120752	0.0199741	0.0570021	0.113643	-0.0558016	0.0413077	0.111867	-0.00797434	0.0555074					27.45	0.122049	-0.0138689	0.0328504	0.115634	-0.0920962	0.0253012	0.124089	-0.0291969	0.0435448	0.11327	-0.0462942
	27.95	0.121235	-0.054904	0.054904	0.054904	-0.0249423	0.022626	0.022626	-0.082422	-0.0905698	0.0905698	0.0282446	-0.0781754	0.121409	-0.0802253	-0.00806099		27.95	0.12327	0.00623591	0.0575617	0.11833	-0.0757785	0.0267155	0.122732	-0.0558168	0.0604947	0.112899	-0.0439793	0.0454424	0.11385	-0.0434242	0.120644					27.95	0.124298	-0.0296776	0.018734	0.121624	0.00879553	0.0142111	0.129539	-0.00426756	0.047422	0.116409	-0.0868265
	28.45	0.12538	-0.0633628	0.0633628	0.0633628	-0.0379016	0.028044	0.028044	-0.144755	-0.0348297	0.0348297	0.00270431	-0.0902712	0.120069	-0.0875822	-0.0190132		28.45	0.12569	-0.0315108	0.0654131	0.122033	-0.106538	0.010779	0.124182	-0.0556866	0.0476415	0.114089	-0.0415049	0.0394279	0.117699	-0.00347577	0.0215062					28.45	0.131784	-0.0146761	0.0605025	0.120161	0.0060148	-0.0203162	0.137316	-0.0210574	0.033781	0.122527	-0.0435831
	28.95	0.124922	-0.00290017	0.00290017	0.00290017	-0.0378126	0.0673547	0.0673547	-0.0868932	-0.0424249	0.0424249	0.0102113	-0.101904	0.119389	-0.05761	-0.0543983		28.95	0.123069	-0.0222272	0.0439657	0.130024	-0.0546595	0.0455603	0.124851	-0.107813	-0.00109131	0.112284	-0.0384441	0.00767804	0.118425	-0.0462448	0.0358757					28.95	0.133971	-0.0178473	0.0632778	0.120654	-0.0234028	0.000775067	0.127492	-0.0340544	0.0141026	0.122015	-0.0804195
	29.45	0.122929	-0.0463995	0.0463995	0.0463995	-0.0630488	0.0107423	0.0107423	-0.0656056	-0.0416795	0.0416795	-0.0532658	-0.0329123	0.121111	-0.0674858	-0.0604898		29.45	0.123646	-0.0239384	0.0472653	0.127435	-0.0140468	0.0507788	0.125144	-0.0741899	0.00954356	0.113501	-0.0220632	0.0156519	0.121619	-0.010692	0.0761562					29.45	0.135305	-0.0961261	0.122136	0.117393	-0.0496091	-0.0357052	0.134485	-0.0606031	0.0405402	0.126056	-0.0973546
	29.95	0.125281	-0.015266	0.015266	0.015266	-0.0767917	0.0249243	0.0249243	-0.062125	-0.0603146	0.0603146	-0.0116956	-0.027827	0.119932	-0.0459641	-0.0678833		29.95	0.132094	-0.0130423	0.0743795	0.129629	0.0366464	0.0188445	0.12402	-0.094333	-0.0260321	0.121816	-0.0231326	0.0398353	0.118847	-0.0182963	0.05134					29.95	0.135263	-0.133404	0.140178	0.121106	-0.0942273	-0.0207248	0.136014	-0.0780452	0.0359977	0.130301	-0.0688517
	30.45	0.125984	-0.0424165	0.0424165	0.0424165	-0.0696062	0.0020046	0.0020046	-0.0955883	-0.172405	0.172405	-0.0219216	-0.0579179	0.128672	-0.0598424	-0.0550103		30.45	0.12856	-0.0167623	0.0378751	0.130909	0.0415413	0.0137625	0.130084	-0.0728226	0.011766	0.126797	-0.0206764	0.0227243	0.124031	-0.0656973	0.0558166					30.45	0.131601	-0.131766	0.0583134	0.124309	-0.0648803	-0.0619426	0.136224	-0.0627305	0.0108441	0.129262	-0.0894929
	30.95	0.124417	-0.0498689	0.0498689	0.0498689	-0.044611	-0.0389417	0.0389417	-0.0286606	-0.168318	0.168318	-0.0668172	-0.111796	0.131021	-0.0631294	-0.0356439		30.95	0.133175	-0.0041799	0.0426447	0.129817	0.000885991	-0.00835779	0.129712	-0.118241	-0.064	0.148917	-0.0163995	0.0653196	0.124985	-0.0985874	0.0342654					30.95	0.134437	-0.0973872	0.0505525	0.128914	-0.0821059	-0.0120093	0.135244	-0.0519854	0.00124781	0.128714	-0.0658841
	31.45	0.126769	-0.0515175	0.0515175	0.0515175	-0.0499198	-0.0338876	0.0338876	0.00703257	-0.109268	0.109268	-0.0307102	-0.0785204	0.132828	-0.0644566	-0.0503059		31.45	0.128711	0.0253702	-0.0331669	0.116686	-0.17527	-0.140987	0.128781	-0.0488544	-0.0351569	0.14346	-0.0140207	0.0490205	0.127814	-0.0625653	-0.0016128					31.45	0.133037	-0.106697	-0.00859943	0.129414	-0.0705495	-0.0330323	0.136666	-0.0631607	-0.0155175	0.124515	-0.049605
	31.95	0.130102	-0.0632626	0.0632626	0.0632626	-0.0578161	-0.0614454	0.0614454	-0.0360401	-0.123829	0.123829	0.0175902	-0.0840896	0.133951	-0.0609435	-0.0143816		31.95	0.132187	-0.0871857	-0.0402669	0.118295	-0.164404	-0.122699	0.124508	0.0390731	-0.0243994	0.139624	-0.0785378	0.00196957	0.12672	-0.016363	-0.0350666					31.95	0.136685	-0.0919635	-0.00156494	0.132141	0.011112	-0.086187	0.136785	-0.0708405	-0.0421927	0.130327	-0.107058
	32.45	0.128633	-0.0951093	0.0951093	0.0951093	-0.0774545	-0.0755749	0.0755749	-0.0113672	-0.068636	0.068636	0.0162466	-0.121632	0.133844	-0.0843081	-0.0909288		32.45	0.134224	-0.0737707	-0.0484144	0.121712	-0.137956	-0.0852845	0.12842	-0.041155	-0.0328767	0.138617	-0.113769	-0.0283258	0.131408	-0.0416377	-0.022411					32.45	0.135397	-0.0470682	-0.0817121	0.143883	-0.0442948	-0.0540483	0.137798	-0.0456787	-0.0450869	0.127014	-0.10166
	32.95	0.132002	-0.0748644	0.0748644	0.0748644	-0.0578453	-0.0776456	0.0776456	-0.0187373	-0.00351791	0.00351791	-0.0290546	-0.0537056	0.13798	-0.0682637	-0.0335938		32.95	0.132755	-0.0803864	-0.0646098	0.132332	-0.0348872	0.00607805	0.129856	-0.109993	-0.0695043	0.135811	-0.147033	-0.0546945	0.126542	-0.097916	-0.0287766					32.95	0.13853	-0.00296228	-0.128496	0.143757	-0.0624128	-0.00760957	0.139274	-0.0710746	-0.0708612	0.13112	-0.115503
	33.45	0.13094	-0.0809185	0.0809185	0.0809185	-0.0733642	-0.0767603	0.0767603	-0.0732596	0.0108177	0.0108177	-0.00290862	-0.118236	0.137518	-0.0884134	-0.093206		33.45	0.139103	-0.0210285	-0.00627613	0.139414	-0.0324451	0.0131185	0.130815	-0.103014	-0.0841121	0.137849	-0.117595	-0.0144797	0.128422	-0.090602	-0.0509735					33.45	0.13852	-0.0418803	-0.126618	0.145198	-0.0905497	0.0521775	0.146631	-0.06858	-0.103151	0.13744	-0.0921093
	33.95	0.131853	-0.0503367	0.0503367	0.0503367	-0.0580589	-0.102656	0.102656	-0.0761724	0.00721604	0.00721604	-0.0636608	-0.0621995	0.13754	-0.0795119	-0.0901482		33.95	0.136613	-0.0784983	-0.026081	0.135369	-0.111254	-0.0662678	0.138056	-0.071971	-0.0535936	0.146045	-0.1053	-0.0196994	0.135261	-0.0605039	0.0443265					33.95	0.134687	-0.104335	-0.105559	0.140455	-0.144187	-0.0149126	0.152689	-0.0507482	-0.0365749	0.143433	-0.0679954
	34.45	0.134047	-0.0436259	0.0436259	0.0436259	-0.0757967	-0.0802549	0.0802549	-0.0612959	-0.0256608	0.0256608	-0.0931893	-0.0631532	0.132201	-0.0677027	-0.0988841		34.45	0.139898	-0.0380447	-0.0334505	0.143453	-0.0386865	-0.0175061	0.138419	-0.0845563	-0.0770237	0.151048	-0.135184	-0.0519114	0.134275	-0.0859793	-0.0148444					34.45	0.141208	-0.065719	-0.060214	0.144996	-0.0717177	-0.0766495	0.140691	-0.0462519	-0.13084	0.146448	-0.0162823
	34.95	0.139594	-0.0586645	0.0586645	0.0586645	-0.0693152	-0.111726	0.111726	-0.0346281	-0.0450361	0.0450361	-0.0565167	-0.0189328	0.134031	-0.0915845	-0.127509		34.95	0.139902	-0.0895225	-0.0789202	0.147612	-0.0199139	-0.0251188	0.14317	-0.0467337	-0.0780565	0.154754	-0.110062	-0.0806848	0.149547	-0.0456907	-0.0646873					34.95	0.139594	-0.100774	-0.0578278	0.147556	-0.127517	-0.0730744	0.143279	-0.0190283	-0.128646	0.152169	-0.0681107
	35.45	0.138165	-0.0250595	0.0250595	0.0250595	-0.0701301	-0.0988708	0.0988708	-0.00772091	-0.15602	0.15602	-0.0378851	-0.0603035	0.132707	-0.0772566	-0.134024		35.45	0.139985	-0.032388	-0.0625293	0.153327	-0.0115355	0.0035575	0.141447	-0.0853397	-0.0632209	0.160097	-0.047039	-0.0477755	0.158409	-0.0726131	-0.016567					35.45	0.138538	-0.0811203	-0.0995228	0.148997	-0.0501524	-0.0707165	0.143742	0.019247	-0.124378	0.150447	-0.06516
	35.95	0.138527	-0.0750121	0.0750121	0.0750121	-0.0945966	-0.089996	0.089996	0.000568865	-0.116889	0.116889	0.0324348	-0.0727676	0.139462	-0.0851347	-0.130695		35.95	0.143162	-0.116416	-0.0823332	0.15347	0.00703566	-0.0370172	0.155379	-0.0412157	-0.0219788	0.160214	-0.00557956	-0.0502864	0.162453	-0.0396067	-0.0935231					35.95	0.141097	-0.0967387	-0.102355	0.145476	-0.0391522	-0.148338	0.14768	-0.0060144	-0.110573	0.154287	-0.0399211
	36.45	0.139716	-0.0378152	0.0378152	0.0378152	-0.102716	-0.0827168	0.0827168	0.0184299	-0.0417564	0.0417564	0.0979058	-0.129996	0.143607	-0.0907746	-0.117302		36.45	0.145126	-0.0976458	-0.0530764	0.161881	0.00815976	-0.0138261	0.159003	-0.0566531	-0.0286953	0.162798	-0.0130559	-0.0605232	0.167011	-0.0824764	-0.0993584					36.45	0.141191	-0.111853	-0.121474	0.150363	-0.055547	-0.112624	0.148254	-0.0228464	-0.13287	0.145324	-0.0905435
	36.95	0.138385	-0.0518567	0.0518567	0.0518567	-0.0893915	-0.102628	0.102628	-0.0172545	-0.0930868	0.0930868	0.00380673	-0.0970476	0.148467	-0.0804649	-0.0520504		36.95	0.145428	-0.0891945	-0.10043	0.161367	-0.0531727	-0.0451233	0.161494	-0.0621253	-0.0566213	0.164027	-0.0587881	-0.074833	0.167781	-0.0762855	-0.0945221					36.95	0.142183	-0.0910693	-0.134034	0.148674	-0.0612516	-0.146932	0.148847	-0.0389246	-0.138224	0.151821	-0.113539
	37.45	0.144662	-0.0758547	0.0758547	0.0758547	-0.0782867	-0.117478	0.117478	-0.121406	-0.0115835	0.0115835	0.0269437	-0.106284	0.146668	-0.0629992	-0.0663211		37.45	0.146953	-0.0757323	-0.112535	0.155515	-0.0663238	-0.0949741	0.163988	-0.023501	-0.0609067	0.169989	-0.103265	-0.0593622	0.170818	-0.100935	-0.0764161					37.45	0.140863	-0.115248	-0.169949	0.155979	-0.0672054	-0.139166	0.159571	-0.0520062	-0.161336	0.157308	-0.103645
	37.9333	0.149008	-0.0814276	0.0814276	0.0814276	-0.0771508	-0.106082	0.106082	-0.0463463	-0.125387	0.125387	0.0285344	-0.122207	0.149839	-0.0676658	-0.0660124		37.9333	0.153572	-0.0465988	-0.116631	0.16573	-0.0770832	-0.0946074	0.163681	-0.0898384	-0.0870058	0.176648	-0.165725	-0.0718097	0.167172	-0.135502	-0.0972452					37.9333	0.143018	-0.0877692	-0.186803	0.157533	-0.0782508	-0.150798	0.147956	-0.0550371	-0.195496	0.156228	-0.116876
	38.4333	0.145618	-0.0496112	0.0496112	0.0496112	-0.0697643	-0.0991321	0.0991321	-0.0434046	-0.206639	0.206639	0.00822607	-0.0956895	0.147902	-0.0612519	-0.101766		38.4333	0.159797	-0.104226	-0.13824	0.170726	-0.151069	-0.114322	0.171799	0.0103783	-0.104488	0.171904	-0.120618	-0.0962182	0.169415	-0.107139	-0.104236					38.4333	0.149232	-0.108648	-0.16467	0.160636	-0.0815689	-0.0907698	0.148867	-0.0610165	-0.139024	0.159831	-0.0974497
	38.9333	0.145083	-0.0841678	0.0841678	0.0841678	-0.0694759	-0.130875	0.130875	-0.0550159	-0.133581	0.133581	-0.032407	-0.069763	0.150827	-0.0813066	-0.11607		38.9333	0.172084	-0.0763899	-0.112675	0.184531	-0.0839757	-0.0651348	0.172112	-0.0693765	-0.146045	0.172051	-0.116901	-0.103293	0.168157	-0.136831	-0.213305					38.9333	0.145259	-0.111994	-0.185944	0.162251	-0.0460182	-0.169727	0.147983	-0.014248	-0.166835	0.161872	-0.0229505
	39.4333	0.144129	-0.10492	0.10492	0.10492	-0.0733237	-0.111424	0.111424	-0.0632828	-0.0840915	0.0840915	-0.0156254	-0.0842424	0.155234	-0.0728736	-0.076256		39.4333	0.171065	-0.141444	-0.171433	0.191608	-0.131248	-0.0986623	0.180867	0.0518833	-0.157327	0.176923	-0.116136	-0.145857	0.178091	-0.133241	-0.156818					39.4333	0.1492	-0.0513722	-0.232862	0.159254	0.00793063	-0.210914	0.154741	-0.0316978	-0.17451	0.161651	-0.0873569
	39.9333	0.140862	-0.0735425	0.0735425	0.0735425	-0.0452208	-0.152556	0.152556	-0.0417349	-0.152662	0.152662	-0.0181739	-0.0941996	0.150871	-0.0639663	-0.11293		39.9333	0.177285	0.00883486	-0.0981936	0.197741	0.0331948	-0.084033	0.187601	-0.199913	-0.179044	0.179379	-0.0789959	-0.110052	0.167858	-0.194902	-0.223209					39.9333	0.157801	-0.0728573	-0.112915	0.164555	-0.0290198	-0.171152	0.144037	-0.0135337	-0.183437	0.162996	-0.0993344
	40.4333	0.145686	-0.0730733	0.0730733	0.0730733	-0.0683186	-0.138715	0.138715	-0.121727	-0.128575	0.128575	-0.0856364	-0.143043	0.154054	-0.0559935	-0.121		40.4333	0.179333	-0.0613761	-0.117717	0.207949	-0.0965153	-0.116343	0.196986	-0.110105	-0.106707	0.176013	0.0359324	-0.0957214	0.178806	-0.131263	-0.135944					40.4333	0.163913	-0.114311	-0.0703907	0.171306	-0.0865405	-0.133299	0.154521	-0.00971312	-0.215714	0.165215	-0.0703957
	40.9333	0.147968	-0.0585885	0.0585885	0.0585885	-0.0836299	-0.159202	0.159202	-0.05637	-0.155491	0.155491	-0.0698357	-0.19813	0.152847	-0.0707086	-0.112668		40.9333	0.1771	-0.168905	-0.260772	0.20216	-0.192283	-0.169849	0.19594	0.0560333	-0.122366	0.184038	-0.00248	-0.120893	0.185522	-0.0736334	-0.118082					40.9333	0.161977	-0.155167	-0.111677	0.169636	-0.0207864	-0.153128	0.149794	-0.00313072	-0.197146	0.164105	-0.0491022
	41.4333	0.152751	-0.0555351	0.0555351	0.0555351	-0.0796124	-0.181804	0.181804	-0.0584126	-0.138681	0.138681	-0.0345285	-0.216129	0.15792	-0.0284654	-0.10118		41.4333	0.181685	-0.150008	-0.250127	0.223588	-0.0493682	-0.0401429	0.203165	-0.0358955	-0.114108	0.193037	-0.0233531	-0.109975	0.188054	-0.0810195	-0.204297					41.4333	0.173176	-0.152014	-0.0628556	0.169799	-0.0799261	-0.116012	0.153398	-0.0317334	-0.217033	0.167987	-0.0808738
[truncated: 52 more columns]

## Sheet: Fig 5 i-j
Lactoglobulin(1XAt532)		Nephron1		Nephron2		Nephron3		Nephron4		Nephron5				Lactoglobulin(6XAt532)		Nephron1		Nephron2		Nephron3		Nephron4		Nephron5
		SVD1	SVD2	SVD1	SVD2	SVD1	SVD2	SVD1	SVD2	SVD1	SVD2					SVD1	SVD2	SVD1	SVD2	SVD1	SVD2	SVD1	SVD2	SVD1	SVD2
Baseline	0	0.0060203	-0.00876395	0.00769802	-0.00250486	0.00702344	-0.011481	0.00617733	-0.0101817	0.00643938	-0.0070078			Baseline	0	0.0887716	0.00885822	0.0895948	0.00656999	0.0696333	0.00730469	0.0630322	0.000888715	0.0776115	0.00366012
Baseline	0.5	0.00483004	-0.00323864	0.00610075	-0.000908133	0.00580621	-0.00827443	0.00589083	-0.00701271	0.00586624	-0.00305805			Baseline	0.5	0.0942239	0.0170565	0.0896549	0.0101907	0.0751142	0.00750873	0.0614209	0.00224248	0.0830794	0.00525143
Baseline	1	0.00696721	-0.00357127	0.00909843	0.00294329	0.00603854	-0.00768517	0.00625914	-0.00384394	0.00591059	-0.000286948			Baseline	1	0.0878287	0.0145537	0.0970147	0.00859858	0.076354	0.00759715	0.0636859	0.00307725	0.0842091	0.00177276
Baseline	1.5	0.00626018	-0.00512283	0.0104752	-0.00717253	0.00516692	-0.0155622	0.00705557	-0.0059939	0.00741717	-0.00589739			Baseline	1.5	0.0914739	0.0185108	0.0847223	0.000464748	0.0710362	0.0122353	0.0676222	0.000390115	0.0859885	0.00376875
	2	0.00756944	-0.00839026	0.00879841	0.00934992	0.006559	-0.00332426	0.00812696	0.0254193	0.00663923	0.00571344				2	0.103697	0.00979658	0.0808913	0.0137949	0.0862342	0.0174771	0.0824425	0.0112821	0.0893274	0.00562254
	2.5	0.0199349	0.0652978	0.0138709	0.06633	0.0236925	0.0883739	0.0188254	0.0708212	0.0170308	0.0359091				2.5	0.0979756	0.0152575	0.0880776	0.0627952	0.082748	0.0373889	0.0892995	0.025911	0.0900959	0.0103446
	3	0.028112	0.10199	0.0240097	0.111301	0.0383127	0.152724	0.0292319	0.114167	0.0258154	0.0889861				3	0.104945	0.0252246	0.103412	0.0621252	0.0770979	0.0445068	0.07861	0.0396651	0.0815162	0.0183946
	3.5	0.03843	0.145919	0.026032	0.122957	0.0462274	0.188249	0.0270279	0.121437	0.0316629	0.120964				3.5	0.095042	0.0387715	0.101451	0.0762058	0.0725676	0.050003	0.0905549	0.0390867	0.0779778	0.0170248
	4	0.0523081	0.181418	0.040659	0.159921	0.0546887	0.228601	0.0347359	0.164093	0.0409756	0.159616				4	0.0991306	0.0438632	0.0940579	0.0854196	0.0805146	0.046088	0.0804652	0.0430093	0.0941365	0.0135731
	4.5	0.0603362	0.206246	0.0416847	0.150348	0.0636624	0.2586	0.0394251	0.172494	0.0483397	0.149103				4.5	0.092498	0.0584994	0.0992231	0.0924545	0.0771442	0.046819	0.083747	0.0391167	0.0944501	0.0230421
	5	0.0624274	0.201703	0.0449657	0.192995	0.0728481	0.243903	0.0482781	0.203063	0.0546073	0.159682				5	0.0933583	0.0749868	0.091152	0.0892234	0.0881429	0.0530679	0.082573	0.0467837	0.0851791	0.0269319
	5.5	0.0703195	0.230132	0.0465127	0.186676	0.0783162	0.195825	0.0481836	0.173024	0.0641084	0.179791				5.5	0.0991271	0.0880849	0.0932177	0.0892822	0.0831474	0.0583955	0.0773579	0.057876	0.083837	0.0388946
	5.98333	0.0752717	0.22641	0.0516169	0.200886	0.0851741	0.227231	0.0561102	0.181801	0.0717008	0.176043				5.98333	0.106135	0.0898787	0.107725	0.108876	0.084395	0.0634521	0.0844071	0.0505308	0.0754488	0.0509861
	6.48333	0.083436	0.25278	0.0525403	0.17463	0.0900016	0.212337	0.0587925	0.178921	0.0849373	0.220484				6.48333	0.0983333	0.0947309	0.099216	0.114597	0.0772039	0.0690011	0.0929495	0.0531163	0.0771051	0.0445784
	6.98333	0.0890217	0.214173	0.0559781	0.161	0.0948842	0.185392	0.0589727	0.198501	0.088818	0.203245				6.98333	0.0978777	0.0909105	0.0935309	0.114131	0.081151	0.0734085	0.0855025	0.0653415	0.0819638	0.0652626
	7.48333	0.0953755	0.180421	0.0587481	0.205518	0.10092	0.0989915	0.0609617	0.188227	0.0882082	0.23993				7.48333	0.0935881	0.101899	0.0972916	0.120061	0.0790004	0.0747774	0.092009	0.0573212	0.0931172	0.0638658
	7.98333	0.102243	0.192002	0.0664405	0.210018	0.0963115	0.130489	0.0626188	0.198355	0.0763494	0.207985				7.98333	0.0938345	0.110268	0.0955767	0.123008	0.0839674	0.0685709	0.0876054	0.0882319	0.0863554	0.0644679
	8.48333	0.0976514	0.111351	0.0630499	0.193621	0.100303	0.198663	0.0781419	0.189293	0.0843939	0.19179				8.48333	0.0988596	0.0908623	0.100904	0.132859	0.0793595	0.0736791	0.0890758	0.0750188	0.0884304	0.0895837
	8.98333	0.0989253	0.124132	0.0817166	0.196551	0.100908	0.143573	0.0732855	0.190783	0.0862553	0.181965				8.98333	0.0901526	0.0674459	0.0841359	0.120651	0.0700995	0.0705958	0.0820635	0.0840887	0.0922605	0.0647817
	9.48333	0.10518	0.135898	0.0811432	0.2166	0.105536	0.105956	0.0724212	0.145581	0.0861311	0.20406				9.48333	0.0972609	0.0676378	0.0965071	0.120676	0.0797587	0.0703052	0.0916039	0.0916474	0.0973285	0.0771335
	9.98333	0.107596	0.168443	0.075694	0.22224	0.106632	0.111891	0.0817043	0.175478	0.094446	0.176148				9.98333	0.0989939	0.0582568	0.0985246	0.128614	0.0878914	0.0741116	0.0923719	0.0889997	0.0860973	0.072327
	10.4833	0.103113	0.135915	0.0738477	0.172542	0.107075	0.153372	0.0756035	0.138362	0.104945	0.138186				10.4833	0.0906671	0.0458979	0.0817613	0.127797	0.0731199	0.0616676	0.0995453	0.0868445	0.0901589	0.0737764
	10.9833	0.101787	0.244834	0.0758403	0.180121	0.107665	0.0363454	0.0819464	0.154044	0.115711	0.171001				10.9833	0.0943941	0.048967	0.092256	0.106867	0.0844575	0.06539	0.079725	0.0760748	0.0930313	0.061231
	11.4833	0.104701	0.165827	0.0838122	0.181883	0.102834	-0.0270463	0.0819628	0.183213	0.10448	0.201553				11.4833	0.0923	0.0559339	0.0792924	0.109846	0.0814943	0.0715247	0.0828883	0.096976	0.0774818	0.0499084
	11.9833	0.103806	0.188704	0.0918212	0.160372	0.103134	0.0893926	0.0903368	0.0664165	0.108234	0.141601				11.9833	0.0890923	0.0165701	0.0876135	0.106508	0.0782565	0.0895661	0.079557	0.0816949	0.076326	0.016884
	12.4833	0.107288	0.139391	0.0826237	0.135649	0.100876	0.183736	0.087743	0.0646894	0.102967	0.114111				12.4833	0.0916569	0.0339784	0.0907551	0.11629	0.0817577	0.0918928	0.090035	0.105241	0.0920011	0.01884
	12.9833	0.117729	0.158135	0.0815414	0.0937852	0.10092	0.061474	0.0978062	0.126338	0.106538	0.138507				12.9833	0.086554	0.00931699	0.0822386	0.103339	0.0748904	0.0725015	0.0852253	0.110671	0.088592	0.0121986
	13.4833	0.12073	0.0664158	0.0825654	0.134476	0.105566	0.0783977	0.0837602	0.142626	0.116041	0.126998				13.4833	0.0873727	-0.0023789	0.0814534	0.0996893	0.0740359	0.102599	0.0883052	0.102364	0.0819115	-0.0358863
	13.9833	0.116425	-0.00822649	0.0855384	0.113984	0.0987871	0.00693022	0.09148	0.143536	0.114036	0.162122				13.9833	0.0956504	0.0201144	0.0968514	0.0653297	0.0807664	0.0915101	0.094265	0.145022	0.0996233	-0.0185312
	14.4833	0.108609	0.00640142	0.0899263	0.174628	0.110133	0.0347378	0.0934606	0.116469	0.100017	0.10425				14.4833	0.0967432	0.034	0.0957143	0.124376	0.0860115	0.0943144	0.0772229	0.162215	0.0942513	-0.00182331
	14.9833	0.115253	0.0328217	0.0857099	0.129518	0.111245	0.025015	0.0919453	0.0930592	0.105257	0.0812083				14.9833	0.100557	0.025318	0.10088	0.0666699	0.0795858	0.0857083	0.0888678	0.146313	0.101641	-0.0433073
	15.4833	0.117403	0.0826563	0.0992675	0.0932984	0.118057	0.103829	0.0900067	0.0501945	0.109244	0.058088				15.4833	0.0903281	0.026612	0.0906243	0.118644	0.0890764	0.0943977	0.0940257	0.0963666	0.0876913	-0.00879515
	15.9833	0.116503	0.091568	0.0967358	0.125972	0.11875	0.129132	0.0961267	0.103139	0.112196	0.0471257				15.9833	0.0908368	-0.0151029	0.0859853	0.0672697	0.0860392	0.116692	0.0888689	0.148428	0.0997022	-0.00939469
	16.4667	0.108576	0.0758371	0.0986589	0.106853	0.126638	0.0635061	0.0998401	0.0925809	0.114083	0.0446374				16.4667	0.0980472	-0.0374207	0.0915062	0.101607	0.0856246	0.103192	0.0979179	0.138538	0.084178	-0.0360933
	16.9667	0.108301	0.0685889	0.0998934	0.0789796	0.121761	0.136817	0.108558	0.0451962	0.115721	-0.00552207				16.9667	0.0939598	-0.0658967	0.0870472	0.0756435	0.0835719	0.0924945	0.0944178	0.148218	0.0911597	-0.0421691
	17.4667	0.114402	0.0173396	0.0930035	0.0655238	0.102927	0.00205379	0.097687	0.175224	0.117289	0.118041				17.4667	0.0979796	-0.0591946	0.0923275	0.0392126	0.0884539	0.155283	0.0947265	0.107135	0.0865033	-0.051692
	17.9667	0.109093	-0.0187205	0.0978436	0.0646525	0.103475	-0.0424068	0.0961342	0.0814524	0.119125	0.0206414				17.9667	0.0940363	-0.0546374	0.103891	-0.023409	0.0913148	0.124146	0.100881	0.0373173	0.097179	-0.00219651
	18.4667	0.114012	-0.0347488	0.0973479	0.0860258	0.106065	0.00890646	0.0983547	0.114692	0.104084	0.011267				18.4667	0.102749	-0.0547038	0.0983127	0.00519025	0.0869408	0.0952489	0.0982583	0.00301047	0.0979824	-0.0295888
	18.9667	0.109054	-0.0027771	0.101235	0.0305431	0.110404	-0.00480042	0.0994149	-0.00768462	0.107926	-0.012129				18.9667	0.0976666	-0.0133056	0.0998856	-0.0325853	0.102114	0.102485	0.0991113	-0.0542338	0.0919946	-0.071643
	19.4667	0.11004	-0.0379305	0.10858	-0.00227179	0.113638	0.026983	0.108367	0.0299348	0.11459	-0.019343				19.4667	0.0925404	-0.0521392	0.107217	0.0801686	0.0893538	0.0131341	0.0973711	-0.0390658	0.0955776	-0.125558
	19.9667	0.126524	-0.0471078	0.114015	-0.0278569	0.128531	-0.0452418	0.108062	0.0484625	0.116801	0.0066906				19.9667	0.103024	-0.00806195	0.0921492	-0.0214918	0.0827955	0.104935	0.097777	-0.0411321	0.0884948	-0.0969022
	20.4667	0.123107	-0.146621	0.112942	-0.0646759	0.127766	-0.04961	0.109573	0.13451	0.114176	-0.0507026				20.4667	0.0967327	-0.0643151	0.0890356	-0.0777575	0.0907718	0.0675779	0.098299	-0.216777	0.0985474	-0.122012
	20.9667	0.118878	-0.0967817	0.115219	-0.0535278	0.114562	-0.17357	0.109271	0.149881	0.118838	-0.0539258				20.9667	0.097877	-0.0623467	0.106303	0.0381278	0.100373	0.0815059	0.0913596	-0.087026	0.104204	-0.143094
	21.4667	0.126161	-0.105172	0.113734	0.0356082	0.127181	-0.123665	0.126674	0.0481858	0.107662	0.00673411				21.4667	0.0889143	-0.0913833	0.0906029	-0.0652572	0.0942356	0.0780536	0.102625	0.0391172	0.0920531	-0.176839
	21.9667	0.11507	-0.0830181	0.117642	-0.0364119	0.125575	-0.0912128	0.117933	-0.0709897	0.106665	-0.0656002				21.9667	0.0887587	-0.115081	0.109682	-0.0301027	0.0934691	0.118379	0.105469	-0.0802138	0.114664	-0.153894
	22.4667	0.116948	-0.0767414	0.116666	-0.00557965	0.12319	-0.0899922	0.120599	-0.101663	0.116151	-0.0021996				22.4667	0.0997088	-0.078893	0.110833	-0.0917006	0.0948007	0.186402	0.103673	0.0335534	0.109145	-0.0518217
	22.9667	0.113819	0.000828689	0.12684	-0.0728153	0.125237	0.0167795	0.116663	-0.0895037	0.128793	-0.0642803				22.9667	0.0965542	-0.0506482	0.0939062	-0.00563897	0.0893791	0.160214	0.0923979	-0.0753442	0.0989144	-0.00921949
	23.4667	0.111244	-0.0553781	0.133456	-0.0921249	0.123303	-0.0263291	0.10948	-0.0549877	0.121651	-0.0322583				23.4667	0.101125	-0.101458	0.103513	-0.140342	0.0967895	0.21606	0.0966937	0.0577656	0.105972	0.0985339
	23.9667	0.115866	-0.0304888	0.118322	-0.0630971	0.124044	-0.106097	0.12035	0.0205688	0.128691	-0.0464242				23.9667	0.114345	-0.139922	0.109041	-0.182129	0.0970331	0.201392	0.10416	-0.037983	0.121387	-0.022521
	24.4667	0.112249	-0.111736	0.127552	-0.0585362	0.121461	-0.118949	0.120302	0.0218768	0.125405	-0.00445489				24.4667	0.0966131	-0.167689	0.107539	-0.146347	0.106922	0.113043	0.106958	-0.0884704	0.106643	-0.0994274
	24.9667	0.1209	0.00856446	0.133447	-0.11878	0.120225	-0.157699	0.114654	-0.047459	0.128317	-0.0547611				24.9667	0.0948891	-0.0168744	0.107383	-0.0356281	0.098931	0.204541	0.111571	-0.182156	0.109045	-0.230687
	25.4667	0.111985	-0.00635738	0.13373	-0.0774946	0.119616	-0.12518	0.121037	-0.0650285	0.124265	-0.13073				25.4667	0.100872	-0.00782828	0.0975908	-0.154951	0.099159	0.146391	0.101707	-0.195699	0.10795	-0.230111
	25.9667	0.119802	-0.0692245	0.111846	-0.0815848	0.126249	-0.124689	0.129368	0.00157898	0.121839	-0.0462836				25.9667	0.106573	0.200892	0.115562	-0.0895745	0.101307	0.132011	0.110227	-0.192458	0.104888	-0.267655
	26.4667	0.120101	-0.0870894	0.124832	-0.0677732	0.121188	-0.106712	0.127695	-0.0739578	0.129264	-0.0491061				26.4667	0.0971856	0.104738	0.104872	-0.0352803	0.100974	-0.00406636	0.112583	-0.144122	0.104128	-0.295773
	26.95	0.123063	-0.0571568	0.116166	-0.0173885	0.116046	-0.104539	0.122138	-0.0587754	0.122067	-0.0665746				26.95	0.0988951	0.13167	0.121618	-0.124165	0.0915239	0.0696231	0.108502	-0.0602838	0.105917	-0.154658
	27.45	0.130635	-0.0658186	0.124835	-0.0248882	0.117218	-0.104837	0.121593	-0.0685493	0.117564	-0.105073				27.45	0.111233	0.180484	0.113953	0.121806	0.109404	0.0451987	0.121113	0.0764035	0.111457	-0.0969524
	27.95	0.1195	-0.0657367	0.134038	-0.048026	0.132032	-0.204015	0.125843	-0.0819663	0.116915	-0.0724751				27.95	0.109079	0.372757	0.121508	-0.0419419	0.108863	0.0298968	0.111958	0.080736	0.104989	0.0188949
	28.45	0.11752	-0.0646811	0.11296	-0.0355271	0.128413	-0.0917424	0.131724	-0.107246	0.122016	-0.120925				28.45	0.108387	0.216906	0.125491	-0.0661244	0.105563	0.153549	0.114574	0.00979428	0.123959	-0.0633938
	28.95	0.127593	-0.0867054	0.123514	-0.0418415	0.129614	-0.0145232	0.12575	-0.0768832	0.119382	-0.0903891				28.95	0.105514	0.131009	0.118662	-0.130296	0.119913	0.157307	0.122025	-0.0471905	0.114824	0.0359447
	29.45	0.122299	-0.0687423	0.126029	-0.0242927	0.113541	-0.050931	0.129295	-0.0664407	0.119389	-0.0780032				29.45	0.122578	-0.031246	0.129881	-0.101373	0.119318	0.110069	0.112762	0.179708	0.11637	0.191761
	29.95	0.127616	-0.0274742	0.129018	-0.111914	0.11677	-0.138268	0.138006	-0.0478577	0.128494	-0.115044				29.95	0.10994	0.144963	0.113083	0.00951277	0.121161	0.122598	0.133201	-0.0479323	0.128504	0.0555058
	30.45	0.125955	-0.00925788	0.137139	-0.11794	0.107279	-0.03357	0.130187	-0.0588847	0.124203	-0.152739				30.45	0.12362	-0.063801	0.123809	-0.154077	0.130514	-0.0651712	0.121417	0.0304807	0.143203	0.0512725
	30.95	0.128011	-0.078999	0.134208	-0.0902686	0.121656	-0.155627	0.142739	-0.013911	0.127577	-0.0935483				30.95	0.130553	0.0253516	0.13461	-0.0410545	0.122044	-0.0044017	0.12785	-0.173605	0.118034	0.04216
	31.45	0.123185	-0.0893939	0.135339	0.022214	0.112235	-0.0771388	0.144809	-0.0304781	0.128633	-0.170255				31.45	0.123578	-0.133897	0.116182	0.0210684	0.12341	0.0156512	0.123068	-0.187719	0.119994	-0.175633
	31.95	0.124659	-0.0932144	0.139983	-0.0538181	0.131546	-0.0955343	0.144436	-0.0279097	0.138125	-0.105351				31.95	0.114397	-0.00473546	0.121607	-0.087598	0.125312	0.0345774	0.126665	-0.133472	0.110363	0.0780089
	32.45	0.126279	-0.0252756	0.14137	-0.0552352	0.132167	0.0252859	0.147672	-0.0634798	0.139835	-0.160935				32.45	0.126619	0.0462244	0.13165	-0.0337413	0.122312	-0.0677836	0.129878	-0.0653689	0.130547	0.178772
	32.95	0.127158	-0.0378652	0.150555	-0.052295	0.132757	0.0270229	0.144278	-0.11107	0.137721	-0.0683019				32.95	0.135137	0.121044	0.122902	0.0444887	0.136641	0.0174585	0.133942	0.120649	0.135311	0.303466
	33.45	0.123153	-0.102953	0.13293	-0.0832779	0.11666	-0.0199501	0.140709	-0.0178117	0.127481	-0.0242174				33.45	0.12943	0.216464	0.125488	0.0629905	0.13692	0.114098	0.127169	0.254341	0.129949	0.315535
	33.95	0.129487	-0.142952	0.13009	-0.115594	0.136098	0.0105858	0.143183	-0.0893048	0.137332	-0.0238926				33.95	0.123255	0.0504901	0.132463	-0.211118	0.158842	-0.0605831	0.139842	0.0951524	0.129784	0.185449
	34.45	0.133971	-0.100501	0.145089	-0.113648	0.128313	0.00107842	0.146288	-0.0650904	0.134749	-0.0756388				34.45	0.131917	0.0144413	0.12154	0.0175563	0.143156	0.0628373	0.140434	-0.0436679	0.12762	0.0303716
	34.95	0.127423	0.0388682	0.144542	-0.0609022	0.127411	-0.0389782	0.145605	-0.117472	0.130859	-0.0792025				34.95	0.121496	0.00257578	0.11937	0.0220381	0.144492	-0.1186	0.124228	-0.0817222	0.131286	0.0608018
	35.45	0.123332	-0.0483742	0.125465	-0.0760339	0.130227	-0.0291212	0.136569	-0.0202799	0.12635	-0.0888189				35.45	0.132078	-0.0811302	0.117899	0.011262	0.144074	-0.23856	0.135243	-0.0173342	0.138901	0.191022
	35.95	0.11934	-0.0492786	0.14822	-0.0924554	0.127734	-0.0126022	0.140041	-0.0817019	0.117393	-0.0666139				35.95	0.133727	-0.109936	0.134351	-0.125484	0.145172	-0.33098	0.133187	-0.182109	0.132217	0.0182601
	36.45	0.129852	-0.0545988	0.151979	-0.113882	0.1261	-0.030163	0.149945	-0.0743689	0.12417	-0.0491624				36.45	0.129056	-0.0461387	0.143955	-0.140163	0.153856	-0.00292391	0.130051	-0.120636	0.146936	0.139887
	36.95	0.119516	-0.0929425	0.150428	-0.0121211	0.116163	0.0253251	0.153938	-0.0149881	0.119889	-0.0335444				36.95	0.127661	0.243708	0.128515	0.216476	0.153813	-0.211431	0.130072	-0.108802	0.127678	0.128386
	37.45	0.124209	-0.0918243	0.145359	-0.0541476	0.116334	0.00326825	0.143619	-0.130315	0.126544	-0.0255948				37.45	0.132419	0.0774867	0.133334	0.00127389	0.143103	-0.287083	0.148446	-0.119987	0.148436	0.0238476
	37.9333	0.128938	-0.00155157	0.158586	-0.00770339	0.111862	0.0222062	0.145822	-0.173898	0.127817	-0.00522239				37.9333	0.143608	-0.0517868	0.13994	-0.0314655	0.159392	0.0335334	0.162524	0.00427294	0.150573	-0.0632716
	38.4333	0.132608	-0.0153287	0.152791	-0.0339713	0.111021	-0.0507497	0.145731	-0.130122	0.132661	-0.00234282				38.4333	0.150197	-0.201449	0.137977	-0.0763798	0.143606	-0.146398	0.139311	0.137306	0.150474	-0.211643
	38.9333	0.123492	-0.0565131	0.143496	-0.00579066	0.11863	-0.0518001	0.146627	-0.03904	0.132545	-0.0499843				38.9333	0.140261	-0.331414	0.140677	0.0425595	0.152375	-0.153021	0.152068	0.128019	0.143845	-0.0494261
	39.4333	0.122297	-0.0920244	0.152395	-0.0524066	0.117097	0.0195018	0.136129	-0.0719285	0.128637	-0.0791995				39.4333	0.147103	-0.250464	0.149662	0.223538	0.163629	0.0306132	0.152255	0.135919	0.133989	-0.0801889
	39.9333	0.118995	-0.0714315	0.151571	-0.0928856	0.116847	-0.000557194	0.146317	-0.104987	0.118655	-0.0737667				39.9333	0.144422	-0.175536	0.122301	-0.0122674	0.164917	-0.0146356	0.143145	0.141619	0.149187	-0.00242432
	40.4333	0.125248	-0.123655	0.152713	-0.0317546	0.119587	-0.011964	0.143219	-0.14016	0.131883	-0.147823				40.4333	0.141533	0.0598478	0.140898	0.108101	0.180973	-0.079077	0.164029	0.146661	0.150467	0.0893451
	40.9333	0.13054	-0.0910908	0.140889	-0.101553	0.135221	-0.187355	0.138979	-0.045786	0.132491	-0.0660522				40.9333	0.144071	0.140227	0.146699	0.444043	0.185113	0.0844681	0.164055	0.307689	0.146557	-0.0109699
	41.4333	0.117898	-0.14486	0.14476	-0.0410202	0.121822	-0.0194951	0.139568	-0.0874886	0.124025	-0.0700859				41.4333	0.156868	-0.102359	0.136038	0.198694	0.185181	-0.0210328	0.164698	0.0177824	0.166437	-0.0465534

[truncated: 19 more sheets: Fig 6 a, Fig 6 e, Fig 6 g OCRL histogram, Fig 6 j, Suppl 1 d, Suppl 1 e, Suppl 1 h, Suppl Fig 2a, Suppl Fig 2b, Suppl Fig 2c, Suppl Fig 2e, Suppl Fig f, Suppl Fig 3 c, Suppl Fig 4 h, Suppl Fig 4 b, Suppl Fig 4 d, Suppl Fig 4 f, Suppl 6 a, Suppl Fig 6 e]
